# Supplementary material for: Single-cell RNA-seq of esophageal squamous cell carcinoma cell line with fractionated irradiation reveals radioresistant gene expression patterns
Source: BMC Genomics. 2019 Jul 25;20:611. doi: 10.1186/s12864-019-5970-0 (PMC6659267; doi:10.1186/s12864-019-5970-0)
Supplement: Supplementary file 2 — Table S1. Basic pathways and Cancer-related genes. Table S2. Four patterns of DEGs. Table S3. Key DEGs of sub of KYSE-180 12Gy. Table S4. Disease ontology of 1.5 fold DEGs. Table S5. KEGG of DEGs-obtained. Table S6. Key DEGs of bulk cell. Table S7. qPCR primer sequences of mRNA. Table S8. The enrichment GO analysis of four patterns of DEGs. (XLS 302 kb) [file 12864_2019_5970_MOESM2_ESM.xls]

## Sheet: Supp. Table 1
Supp. Table 1. Basic pathways and Cancer-related genes
Basic_pathways				Cancer-related genes
ID	Description	Count		GNAS
hsa01100	Metabolic pathways	133		BRAF
hsa03010	Ribosome	86		PDGFA
hsa05016	Huntington's disease	71		AKT3
hsa05012	Parkinson's disease	70		JUP
hsa00190	Oxidative phosphorylation	69		LAMA5
hsa05010	Alzheimer's disease	64		SLC2A1
hsa04932	Non-alcoholic fatty liver disease (NAFLD)	49		NFKBIA
hsa03040	Spliceosome	46		CDK6
hsa04141	Protein processing in endoplasmic reticulum	41		ITGA6
hsa03013	RNA transport	39		LAMB3
hsa04810	Regulation of actin cytoskeleton	38		FOS
hsa04510	Focal adhesion	30		LAMB2
hsa05205	Proteoglycans in cancer	29		CDH1
hsa03050	Proteasome	26		PTGER4
hsa04260	Cardiac muscle contraction	25		CYCS
hsa05100	Bacterial invasion of epithelial cells	24		IL6
hsa01200	Carbon metabolism	24		MET
hsa05130	Pathogenic Escherichia coli infection	20		NKX3-1
hsa05131	Shigellosis	19		HIF1A
hsa05132	Salmonella infection	19		MYC
hsa04520	Adherens junction	16		PPARG
hsa05110	Vibrio cholerae infection	14		CKS1B
hsa01230	Biosynthesis of amino acids	14		FH
hsa05211	Renal cell carcinoma	13		NCOA4
hsa03060	Protein export	11		HDAC1
hsa00020	Citrate cycle (TCA cycle)	11		CFLAR
hsa00062	Fatty acid elongation	7		DAXX
				ACTG1
				TUBA1B
				SDC4
				HSPG2
				AGRN
				ITGB4
				NF1
				MAPT
				MKNK2
				MAP2K3
				DUSP1
				NTF3
				BDNF
				DUSP4
				RAP1B
				EIF4EBP1
				RHEB
				YWHAQ
				YWHAH
				PRKAA1
				EIF4E
				ID3
				TCF3
				JUNB
				CCNG1
				RRM2

## Sheet: Supp. Table 2
Supp. Table 2. Four patterns of DEGs
DEG_pattern_1_1.5-126 genes									DEG_pattern_2_1.5-101 genes										DEG_pattern_3_1.5-158 genes									DEG_pattern_4_1.5-401 genes
		Control	12Gy	30Gy	12Gy vs. 0Gy	30Gy vs. 0Gy	cutoff" 12Gy and 30Gy vs. 0Gy > 2 fold"				Control	12Gy	30Gy	12Gy vs. 0Gy	30Gy vs. 0Gy	cutoff" 12Gy and 30Gys vs. 0Gy > 2 fold"	metabolic pathways (DAVID)				Control	12Gy	30Gy	12Gy vs. 0Gy	30Gy vs. 0Gy	cutoff" 12Gy and 30Gy vs. 0Gy > 2 fold"				0Gy	12Gy	30Gy	12Gy vs. 0Gy	30Gy vs. 0Gy	cutoff" 12Gy and 30Gy vs. 0Gy > 2 fold"
MTRNR2L8		4.35624	7.69869	7.39351	3.34244	3.03726	Yes		ENSG00000170906.14		6.45492	6.56142	4.32507	0.106494	-2.12985	Yes			ENSG00000263563.4		4.54496	5.66782	5.91595	1.12287	1.371			ENSG00000280800.1	FP671120.3	6.40656	4.31027	4.30398	-2.09629	-2.10257	Yes
ENSG00000247627.2	MTND4P12	4.33475	5.95521	5.86629	1.62046	1.53154			DDX24		6.44435	6.40378	4.30582	-0.0405644	-2.13853	Yes			MT1X		4.38561	5.39441	5.22454	1.0088	0.838934			PCGF2		5.1274	4.89114	4.30976	-0.236268	-0.817642
TAF4		4.88589	5.1818	4.33812	0.295911	-0.547774			TAPBP		6.40155	6.71072	4.30262	0.30917	-2.09893	Yes			MFSD2B		4.32869	4.76758	4.86854	0.43889	0.539848			ENSG00000259781.1	HMGB1P6	5.44376	4.31797	4.32229	-1.12579	-1.12147
LENG8		4.79329	5.04687	4.30935	0.253578	-0.483936			MRPL45		6.30454	6.14154	4.31244	-0.162999	-1.9921				NPIPB3		4.57908	5.26818	5.4412	0.689095	0.86212			ENSG00000105617.3	LENG1	4.93372	4.84259	4.30338	-0.0911279	-0.630343
ENSG00000259380.4		4.85962	6.26062	5.88073	1.401	1.02111			HLA-B		6.19982	6.98111	4.31286	0.781296	-1.88695				TOMM5		4.65918	5.2518	5.43568	0.592621	0.776495			ENSG00000209082.1	MT-TL1	5.43852	4.56852	4.37266	-0.870001	-1.06586
GOLGA6L9		4.81867	4.87043	4.30762	0.0517641	-0.51105			DAXX		6.53866	6.32543	4.35228	-0.213225	-2.18637	Yes			ENSG00000254285.3	KRT8P3	4.47682	5.09156	5.15451	0.614739	0.677696			ENSG00000210135.1	MT-TN	5.64285	4.71407	4.46884	-0.928789	-1.17402
ENSG00000280156.1		4.70564	6.15529	5.64361	1.44966	0.937969			ABCF1		5.90075	5.93867	4.3223	0.0379269	-1.57845				FXYD3		5.23738	6.73967	6.8958	1.50229	1.65842			HLA-DRB1		4.56191	4.85273	4.30768	0.290821	-0.254228
MLLT6		4.84006	5.09041	4.34343	0.250345	-0.496634			DDT		5.6923	5.32597	4.30335	-0.366339	-1.38895				NPIPB4		4.68213	5.26741	5.32627	0.585283	0.644139			SMN1		5.28939	4.83382	4.45474	-0.455567	-0.834643
ENSG00000279184.1		4.73446	6.02297	5.64469	1.28851	0.91023			DDR1		5.86493	6.51914	4.35311	0.654206	-1.51182				ENSG00000225630.1	MTND2P28	6.65997	8.15831	7.87756	1.49834	1.21759			RYBP		4.80624	4.88958	4.3246	0.0833451	-0.48164
MAB21L3		4.60359	5.74078	5.43247	1.13719	0.828877			CDK7		5.68047	5.72013	4.30321	0.0396585	-1.37726				ATP8		6.79652	8.21176	8.55589	1.41524	1.75937			GTF2H2C		5.09806	4.72057	4.37914	-0.377494	-0.718925
LINC00506		4.69466	5.76666	5.35386	1.072	0.6592			PARN		5.97773	6.23855	4.35037	0.260822	-1.62736				RPL32		8.70603	9.17768	9.44062	0.471647	0.734588			PTP4A3		4.92385	5.00579	4.34598	0.0819491	-0.577864
SCRIB		4.77665	4.86908	4.32505	0.0924331	-0.451593			DUSP14		6.70834	6.15273	4.34897	-0.555605	-2.35936	Yes			MT1E		5.69507	6.99839	6.93307	1.30332	1.23799			C16orf45		4.83217	4.90037	4.33126	0.0682035	-0.500908
TMEM212		4.31413	5.00368	4.76103	0.689545	0.446901			PRPF8		7.04833	7.21793	4.46589	0.169594	-2.58245	Yes			RPL13		8.65321	9.13264	9.59012	0.479435	0.936918			HCP5		4.90503	4.95175	4.30677	0.046716	-0.598265
GABBR1		4.71633	5.06504	4.33842	0.348716	-0.377905			LSM14A		6.64359	6.71582	4.42642	0.0722318	-2.21717	Yes			CST6		5.33964	6.49614	6.49739	1.1565	1.15775			ENSG00000197582.5	GPX1P1	5.07734	4.64056	5.21739	-0.436788	0.140045
PGM5P2		4.35192	4.97283	4.79382	0.620916	0.441907			LPCAT1		5.37666	5.6995	4.30309	0.322841	-1.07358		Yes		MT1F		4.68585	5.41669	5.34186	0.730835	0.65601			ZNF251		4.88331	4.98725	4.3741	0.103939	-0.509217
ZNF780B		4.65873	4.84449	4.3037	0.185765	-0.355021			RRN3		5.98548	5.85194	4.33527	-0.133536	-1.65021				DSP		6.35822	7.24391	7.30878	0.88569	0.950557			SEPW1		7.89813	6.43605	6.77101	-1.46208	-1.12711
ENSG00000236824.1		4.33921	5.22628	5.13946	0.887067	0.800253			PSMB3		8.96187	8.66085	4.64596	-0.301019	-4.31592	Yes			TXNIP		5.56566	6.98346	7.20473	1.4178	1.63906			EEF1D		5.44409	5.34205	4.79312	-0.102046	-0.650978
ENSG00000226958.1		4.91561	6.51307	6.09679	1.59746	1.18118			AATF		6.8574	6.49588	4.43644	-0.361523	-2.42096	Yes			TMSB10		8.0855	8.13899	8.81537	0.0534931	0.729868			B3GNTL1		4.91234	4.90778	4.46556	-0.00456389	-0.446783
MINOS1		4.82182	5.73574	5.66086	0.913912	0.839033			FOPNL		6.26729	6.12966	4.40968	-0.137633	-1.85761				SDC4		7.17957	7.91726	8.13691	0.737687	0.957335			GSTT2B		5.31591	5.1094	4.70793	-0.206506	-0.607976
ENSG00000210082.2	MT-RNR2	14.4089	15.5604	15.0746	1.15147	0.665712			RBFOX2		6.54763	6.65806	4.42735	0.11043	-2.12028	Yes			GPX1		6.67822	7.02369	7.59523	0.345468	0.917002			ENSG00000226278.1	PSPHP1	5.59443	4.86364	4.79005	-0.730791	-0.804377
GTF2H2		5.02568	4.94299	4.47226	-0.0826905	-0.553414			CISD3		5.89341	5.75141	4.4129	-0.142	-1.48051				KHSRP		5.05227	5.38793	5.57088	0.335664	0.518606			STARD4		5.45505	4.62716	4.588	-0.827891	-0.867052
LINC00504		4.93618	6.06874	5.59046	1.13256	0.654274			CWC25		5.5997	5.75775	4.38278	0.158056	-1.21691				TRPV6		4.95415	5.25985	4.63195	0.305706	-0.3222			DUSP1		7.21203	5.59238	6.96394	-1.61965	-0.248084
TAF15		5.05249	5.59125	4.64059	0.538756	-0.411896			ENSG00000237550.5	RPL9P9	6.9366	6.62299	4.53765	-0.313608	-2.39895	Yes			BSG		7.7433	8.35194	8.70701	0.608636	0.96371			RPL7		9.62833	8.16406	8.41862	-1.46427	-1.20971
ENSG00000279185.1		4.3323	4.90201	4.67047	0.569707	0.338171			PYCRL		5.40592	5.5111	4.30427	0.105177	-1.10165		Yes		KRT19		9.03911	10.2393	10.4246	1.2002	1.38553			PDIA3		9.26912	8.76505	8.50803	-0.504068	-0.761087
ENSG00000211459.2	MT-RNR1	11.0886	12.1217	11.6244	1.03305	0.535742			TJP1		6.86544	7.06423	4.56055	0.198791	-2.3049	Yes			NEAT1		6.88522	8.01431	8.27763	1.12909	1.39241			CLPTM1L		8.01164	7.2364	6.68831	-0.775243	-1.32333
RILP		4.78909	4.71217	4.30925	-0.0769234	-0.479846			ZNHIT3		6.12622	5.89127	4.43716	-0.234951	-1.68906				GSN		5.39922	6.4206	6.53583	1.02138	1.13661			SCD		6.54014	5.05203	5.1011	-1.48811	-1.43904
ENSG00000230612.2		4.32722	4.87124	4.51458	0.544015	0.187359			FAM83H		5.32661	5.54082	4.33071	0.214207	-0.995908				FAU		7.14058	7.54875	7.86483	0.408162	0.724244			COX3		12.7321	11.8997	12.2629	-0.832401	-0.46917
TRAPPC12		4.70493	5.14202	4.39565	0.437093	-0.309282			TSTA3		6.31251	6.05399	4.43998	-0.258518	-1.87253		Yes		RPL18		8.33694	8.89513	9.24309	0.55819	0.906157			EREG		5.97712	4.83456	4.9111	-1.14256	-1.06603
ARL17A		5.02007	5.34015	4.52627	0.320078	-0.493804			ACACA		6.12525	6.09316	4.47378	-0.0320833	-1.65147		Yes		LTBP3		4.72671	5.24488	5.33891	0.518171	0.612204			FAN1		5.00601	4.96078	4.45306	-0.0452364	-0.552959
DHRS11		5.02253	5.03355	4.48266	0.0110262	-0.539868			DNAJA3		6.50719	6.46587	4.49035	-0.0413171	-2.01684	Yes			S100A10		9.63184	10.2734	10.0235	0.6416	0.39164			INSIG1		5.79732	4.92778	4.82837	-0.869544	-0.968948
PET100		4.61665	5.31277	5.12791	0.696123	0.511257			NAPRT		5.44725	5.82332	4.4002	0.376071	-1.04704		Yes		PVRL4		4.3879	4.96598	4.81079	0.578081	0.422887			ENSG00000210140.1	MT-TC	6.05601	5.38192	5.47712	-0.674087	-0.578887
ENSG00000229344.1	MTCO2P12	4.47645	5.09503	4.96633	0.618581	0.489876			MARVELD2		5.12537	5.36105	4.31384	0.23568	-0.811526				SRRM2		6.11434	7.03699	6.9893	0.922652	0.874955			C4BPB		5.43486	4.76846	4.59556	-0.6664	-0.839302
LOC729348		5.38355	6.40587	6.0756	1.02232	0.692046			METRNL		4.78137	5.22963	4.32188	0.448259	-0.459495				JUNB		5.40959	5.44584	6.0195	0.0362549	0.609918			PSMC1		7.18998	6.0989	6.19136	-1.09108	-0.998616
ASTN2		4.6495	5.39671	5.09349	0.747215	0.443997			CEP170		5.99193	5.7299	4.45065	-0.26203	-1.54128				ABCA5		4.76778	5.36909	5.28931	0.601312	0.52154			PTGER4		5.47858	4.73975	4.80833	-0.738828	-0.670247
RPLP2		6.9041	7.48196	7.66014	0.577862	0.756047			SPC25		5.7973	5.49265	4.31838	-0.304643	-1.47892				H2AFJ		4.75935	5.08844	5.28011	0.329092	0.520762			ENSG00000232110.6		4.97626	4.56405	4.47657	-0.412209	-0.499692
KCNQ1OT1		5.59074	6.91382	6.19996	1.32309	0.609223			LY6E		8.52062	8.13594	5.13171	-0.384684	-3.38892	Yes			ST14		5.68389	6.60193	6.5237	0.918039	0.839807			CAPZA1		8.75853	8.46053	8.08116	-0.297999	-0.677374
ENSG00000225914.1		4.64749	5.2961	4.97811	0.648607	0.330624			C6orf136		5.11551	5.23623	4.30389	0.120718	-0.811624				CLU		6.21498	7.06876	7.12442	0.853786	0.909444			RAN		10.0379	9.46093	9.47757	-0.577004	-0.560367
ENSG00000278895.1	AC008507.3	4.38184	4.95281	4.67025	0.570965	0.288405			RPS17		8.09824	8.29062	5.38622	0.192384	-2.71202	Yes			STC1		4.65457	4.75467	5.40153	0.100093	0.746953			DDAH1		7.40004	6.92359	6.41468	-0.476448	-0.985366
APBA2		4.91264	5.18004	4.45043	0.267403	-0.46221			GGNBP2		6.40515	6.78409	4.64884	0.378936	-1.75631				HSPG2		4.77394	5.44933	5.30164	0.675387	0.527701			HERC2		5.5355	5.91251	5.25823	0.377017	-0.27727
RPL26		5.53775	6.54412	6.49037	1.00636	0.952616			B2M		9.79939	9.6556	6.76019	-0.143793	-3.0392	Yes			JUP		6.57827	7.31818	7.5855	0.739908	1.00723			ATP5J2		6.87558	6.32259	6.1307	-0.552991	-0.74488
FAM228B		4.44108	4.99031	4.77455	0.549226	0.333466			TCF20		4.86324	5.2201	4.30572	0.356864	-0.557518				LAMA5		6.44781	7.55162	7.23881	1.10381	0.791002			NTF3		5.18294	4.67048	4.67291	-0.512458	-0.510027
ENSG00000280341.1	AP000542.3	4.48432	5.03716	4.79947	0.552838	0.315142			NOMO1		6.07261	5.7467	4.51866	-0.325908	-1.55395				SLC2A3		4.9634	5.90821	6.18595	0.944818	1.22256			NDE1		4.81672	5.11224	4.56006	0.295526	-0.256658
RPL12		8.42112	9.26847	8.98996	0.847347	0.568833			FAM60A		6.00048	5.89642	4.49884	-0.10406	-1.50164				RHOD		6.13038	6.8098	7.04093	0.679421	0.910545			TSPAN12		5.44014	4.89018	4.70742	-0.549964	-0.732728
ENSG00000279978.1		4.72994	5.61379	5.17016	0.883859	0.440229			ABCC1		5.93814	6.0827	4.52293	0.144563	-1.41521				MT2A		6.7823	8.04434	7.94891	1.26204	1.1666			RPS26		8.17577	7.11996	7.27751	-1.05581	-0.898261
LOC101929567		4.58448	5.25539	4.97587	0.670903	0.391389			CNOT3		4.92069	5.04815	4.33363	0.127456	-0.587066				GAPDH		10.8608	10.4412	11.3095	-0.419602	0.448667			TVP23B		5.98212	5.27124	5.22694	-0.710879	-0.755186
ENSG00000281344.1	HELLPAR	6.46294	7.57687	7.06366	1.11393	0.600724			ARHGAP27		5.2735	5.6869	4.36101	0.413395	-0.912491				LSR		5.79414	6.03548	6.34626	0.241343	0.55212			GAS6-AS2		5.36875	5.24008	4.8245	-0.12867	-0.544249
HERC2P2		5.23327	5.2348	4.69081	0.00152986	-0.542452			PIGW		5.57117	5.18224	4.30485	-0.388931	-1.26631		Yes		PCBP1		5.37396	5.7725	5.95742	0.398543	0.583458			HMGA1		8.27089	7.35234	8.00239	-0.918553	-0.268497
CARS		5.44412	5.41856	4.77116	-0.0255546	-0.672954			RAD17		5.66666	5.32627	4.34711	-0.340387	-1.31954				CST3		6.50076	6.60749	7.02768	0.106731	0.526922			SC5D		6.45544	5.44198	5.40853	-1.01346	-1.04691
GNAS		7.86982	8.68107	8.65748	0.811245	0.787653			STK19		5.04493	5.17472	4.30913	0.129789	-0.735799				FBLN2		5.98431	6.95284	6.92519	0.968524	0.94088			TFRC		7.99664	6.67361	7.46202	-1.32302	-0.534621
HNRNPL		5.06173	5.87655	5.79363	0.814816	0.731894			DECR2		5.54272	5.55033	4.42784	0.00761261	-1.11488				POLR2A		5.91269	6.17695	6.69095	0.264259	0.778256			SF3B4		7.33913	6.43768	6.67482	-0.901451	-0.664306
UGDH-AS1		5.10287	5.79579	5.45607	0.692921	0.3532			PHLDA2		5.24871	5.09265	4.34698	-0.15606	-0.901722				UPK2		5.08404	5.92072	5.36926	0.836682	0.285225			ICA1		5.37417	5.60406	5.01744	0.229888	-0.356732
ENSG00000279912.1	AC068448.1	5.30572	6.04573	5.68534	0.740016	0.379624			ARHGAP23		5.45602	5.60788	4.51868	0.151857	-0.937341				PVRL1		5.15751	5.72418	5.62453	0.566667	0.467016			SEC23A		6.98069	6.28942	5.93343	-0.691264	-1.04726
CFAP54		4.62525	5.17852	4.85325	0.553269	0.227992			SSBP1		7.7897	7.70049	5.8456	-0.0892038	-1.9441				CDH3		6.41874	7.41813	7.62929	0.999386	1.21055			PCMTD2		5.89797	5.95176	5.33516	0.0537895	-0.562816
ENSG00000249614.1	LINC02503	4.91253	5.57546	5.28438	0.662932	0.371854			PLEKHM1		5.00479	5.15077	4.33573	0.145974	-0.669062				MSLN		5.47498	6.25008	6.27557	0.775103	0.800594			ACTG1		10.045	9.21559	10.1075	-0.829381	0.0624907
SULT1B1		4.62212	5.19232	4.84304	0.570206	0.220923			CDIP1		5.25466	5.39434	4.36761	0.139683	-0.887049				SLC2A1		7.93713	7.62496	8.19569	-0.312169	0.25856			FTH1		7.87315	6.88585	7.36724	-0.987297	-0.505909
SEMA3B		4.57327	5.42519	5.16327	0.85192	0.589996			CCHCR1		5.33435	5.28552	4.37403	-0.0488374	-0.960321				GPC1		5.30283	6.02601	5.93433	0.723179	0.631495			C15orf52		5.58768	4.85615	4.92216	-0.731526	-0.665516
ENSG00000279278.1	AC245060.6	4.64796	5.1881	4.75138	0.540138	0.103417			AGPAT1		5.79244	5.75367	4.53351	-0.0387693	-1.25893		Yes		RPL11		8.27563	8.86112	8.93172	0.585497	0.656092			TUBA1B		8.45682	7.34562	7.86263	-1.1112	-0.594189
ENSG00000215158.8		4.78407	5.28049	4.74752	0.496418	-0.0365539			HLA-A		6.06058	6.83628	4.78259	0.775702	-1.27799				NFKBIA		5.91411	5.89107	6.41801	-0.023042	0.503897			EIF5A		8.69825	7.93804	8.28936	-0.760209	-0.408888
SLC38A6		5.66125	5.58128	5.14381	-0.0799668	-0.517439			KIAA0430		5.08338	5.29108	4.36217	0.207699	-0.721217				CSPG4		4.93875	5.5471	5.22568	0.608353	0.286933			MLLT11		7.17658	6.54913	6.05626	-0.62745	-1.12033
ND4		12.7068	13.3164	13.229	0.609609	0.522225			ARHGAP11A		5.89304	5.64862	4.46604	-0.244427	-1.427				BAZ2A		5.92186	6.45675	6.54412	0.534896	0.62226			ARL4A		6.9858	6.38459	6.15164	-0.601209	-0.834161
ENSG00000279159.1	AC003681.1	4.50218	5.06766	4.77021	0.565483	0.268028			UPK3B		6.5341	6.46564	4.75538	-0.0684671	-1.77873				CMTM4		4.72098	5.16333	5.21421	0.44235	0.493228			C11orf31		5.82691	5.29778	5.64113	-0.529128	-0.185784
POLR2J3		5.16952	5.93297	5.53867	0.763441	0.369144			RNH1		5.79361	6.15638	4.5396	0.362764	-1.25401				RPL8		9.71563	9.68762	10.2837	-0.0280085	0.568082			AREG		6.11263	5.17919	5.70881	-0.933439	-0.403817
LAMP1		5.11924	5.87868	5.70103	0.759442	0.581799			NMRAL1		5.9489	6.18189	4.673	0.232987	-1.2759				MKNK2		4.79402	5.20382	5.34986	0.409797	0.555838			RAB5C		5.9861	5.45928	5.65244	-0.526816	-0.333657
TMEM45A		5.35039	6.07074	5.71166	0.720354	0.361271			PDXDC1		6.22045	6.38917	4.66765	0.168722	-1.5528				CDK6		5.99063	6.65849	6.67164	0.667865	0.681009			ABCG2		5.30892	4.91718	4.70381	-0.391739	-0.60511
UBN2		4.81191	5.4857	5.29451	0.673786	0.482598			HMOX2		6.75465	6.51529	4.80772	-0.239365	-1.94694				TAGLN		5.2341	6.13521	5.4631	0.90111	0.228997			CYCS		9.15192	8.28183	8.40922	-0.870088	-0.742697
NFE2L3		5.96981	6.07152	5.41427	0.101717	-0.555539			TUBGCP5		5.48758	5.70434	4.43293	0.216761	-1.05464				ITGA6		5.30978	6.15018	6.07741	0.840408	0.767636			BDNF		5.39157	4.77107	4.88947	-0.620498	-0.502101
ENSG00000196295.10		4.86761	5.59475	5.16322	0.727138	0.295606			MAPT		4.95524	5.02865	4.31313	0.0734074	-0.642112				GJA5		4.66102	5.23093	5.10245	0.569911	0.441434			ERAP2		6.24455	6.09753	5.49504	-0.147018	-0.749504
IVNS1ABP		7.69814	8.30542	7.6836	0.60728	-0.0145389			SYNRG		5.50291	5.63476	4.5165	0.131848	-0.986414				ARFGAP1		5.42054	5.84526	5.94839	0.424726	0.527857			FAM3C		6.29097	5.57239	5.53623	-0.718579	-0.754742
PZP		5.53744	5.45129	5.03302	-0.0861461	-0.504417			NAP1L4		5.87134	5.94797	4.64159	0.0766342	-1.22974				B4GALT5		5.51325	5.95377	6.16541	0.44052	0.652159			IL6		5.24812	4.61649	4.84824	-0.631629	-0.399881
NAV2		4.67174	5.5015	4.97477	0.829765	0.303036			CCDC92		5.16913	5.15591	4.38408	-0.0132206	-0.785052				GID8		6.70243	7.3714	7.35083	0.66897	0.648395			CFL1		9.23111	8.59308	8.88611	-0.638029	-0.344996
ND6		8.05384	8.96616	8.84165	0.912317	0.787811			AKT3		5.55292	5.50799	4.44565	-0.0449284	-1.10727				S100A9		4.71084	5.3216	5.49996	0.610758	0.78912			SQLE		6.15942	5.29797	5.47394	-0.861449	-0.685474
PPIP5K2		5.79995	6.05973	5.50907	0.259777	-0.290878			NTAN1		5.10927	5.05775	4.36394	-0.0515104	-0.745324				KRT17		4.62884	5.807	5.20662	1.17816	0.577783			ANKRD1		5.21713	4.88118	4.71075	-0.335948	-0.506381
RHBDF2		4.76407	5.29205	5.28537	0.527976	0.521297			CNTNAP2		5.42081	4.96629	4.323	-0.454524	-1.09781				RPL24		7.63911	7.87677	8.28736	0.237652	0.648244			TOMM40		6.25755	5.53703	5.80391	-0.720522	-0.453636
MALAT1		9.50837	10.2609	9.73362	0.7525	0.225247			DGCR6		5.29634	5.4887	4.48755	0.192357	-0.80879				RERE		5.34479	5.84991	5.83529	0.505123	0.490502			GRPEL1		6.71754	6.0451	6.44357	-0.672441	-0.273966
ENSG00000279400.1	AC008957.3	4.51833	5.18406	4.85254	0.665731	0.334208			LSS		5.27318	5.25205	4.42705	-0.0211289	-0.846133		Yes		LBH		5.56977	6.48613	6.2402	0.91636	0.670437			TIMM17A		7.32812	6.62026	6.68346	-0.70786	-0.644661
CFLAR		4.92119	5.49652	5.23112	0.575335	0.309929			DDX52		6.21829	6.3567	4.82135	0.138419	-1.39694				CCNT1		5.51237	6.01304	6.12409	0.500668	0.611715			IDI1		7.04993	6.08819	6.16436	-0.961738	-0.885573
TARBP1		5.61488	5.99639	5.40594	0.381517	-0.208939			HLA-C		6.78578	7.06912	5.36959	0.283334	-1.41619				LRBA		5.18867	5.87635	5.6013	0.687684	0.412628			NBPF14		5.46187	5.08218	4.96906	-0.379688	-0.492806
SEMA3A		6.17164	6.7844	5.9964	0.612755	-0.175241			KANSL1		4.94668	5.39403	4.47728	0.447353	-0.469398				ENSG00000223745.6		4.6768	5.26527	5.14049	0.588475	0.463688			FOSL1		6.42142	5.53264	6.11995	-0.888784	-0.301472
LRRK1		5.09497	5.64277	5.45371	0.547801	0.358741			CLN8		5.39873	5.39841	4.47997	-0.000322936	-0.918767				ALDH3B1		5.11468	5.6975	5.35668	0.582819	0.241993			UAP1		8.04986	7.03597	7.13992	-1.01389	-0.909941
DYNLL2		4.85306	5.48272	5.30737	0.62966	0.454308			GSDMD		5.2879	5.54482	4.44545	0.256915	-0.842454				RPS19BP1		6.03454	6.23709	6.67138	0.202547	0.636846			TWSG1		7.58992	6.47457	6.74774	-1.11536	-0.842185
ALS2CL		5.16103	5.75352	5.24213	0.592486	0.0811004			NAPEPLD		5.3398	5.39684	4.44784	0.0570415	-0.891953				ID3		4.92852	5.12357	5.54134	0.195048	0.612816			AP2S1		7.69981	7.10309	7.36391	-0.596723	-0.3359
FLYWCH1		4.9897	5.5585	5.12964	0.568799	0.139935			MARCH8		5.47817	5.36192	4.43233	-0.116254	-1.04584				RPL9		7.61695	8.25055	8.35553	0.633594	0.738579			TAF13		6.4364	5.7241	5.84392	-0.712303	-0.59248
HIC2		5.25909	5.83264	5.86774	0.573547	0.608645			SOCS7		5.0021	5.0201	4.33311	0.0180018	-0.668994				LETMD1		5.37347	6.009	5.90072	0.635527	0.527249			PFN1		9.18377	8.27985	8.79815	-0.903918	-0.38562
ENSG00000260966.1	AP001486.2	4.77459	5.29578	5.2045	0.521187	0.429908			MRPS36		5.69171	5.60755	4.69716	-0.0841678	-0.994555				CELSR1		4.97446	5.54307	5.39611	0.568616	0.421653			RGS2		5.56828	4.98282	4.94765	-0.585456	-0.620627
RPS28		6.81856	7.29179	7.36972	0.473222	0.551155			IFNGR2		5.22978	5.26653	4.52353	0.0367525	-0.706245				FKBP10		4.74892	5.23494	5.23501	0.486021	0.486085			LIPA		7.34697	6.47209	6.13059	-0.87488	-1.21638
KMT2C		6.30412	7.05225	6.73314	0.748123	0.429011			SLC12A7		5.23053	5.39367	4.47155	0.163134	-0.758983				NUP210		6.33965	7.15296	7.02023	0.813312	0.680578			AXL		8.79001	7.34728	7.27642	-1.44273	-1.51359
CEP126		6.14183	6.81193	6.37445	0.670102	0.232621			RASSF7		5.23608	5.159	4.40688	-0.0770775	-0.829202				LAMB3		6.0998	7.01185	7.00223	0.912046	0.902424			ENSG00000281383.1	FP671120.4	5.71034	5.12266	5.25057	-0.587678	-0.459767
C2orf54		5.01513	5.68085	5.12643	0.665723	0.111306			CIRH1A		6.96052	6.57985	5.26269	-0.380674	-1.69783				EEF2		6.77765	7.09115	7.44551	0.313494	0.667856			KIAA1841		5.55584	5.62651	5.12194	0.0706638	-0.433904
PDXDC2P		4.6653	5.24733	5.00463	0.582023	0.339327			SLC37A4		4.97346	5.14454	4.35601	0.171077	-0.617446				GRAMD2		5.30269	6.05366	5.87174	0.750975	0.569053			AMIGO2		5.42309	4.80624	4.83704	-0.616852	-0.586054
APP		5.63685	6.17587	5.90188	0.539016	0.265031			DLG5		4.9581	5.19918	4.44792	0.241075	-0.510179				SERPINH1		6.59013	7.14267	7.34503	0.552544	0.754908			DIO2		6.17577	5.24449	5.32523	-0.931284	-0.850547
BRAF		5.09589	5.64292	5.27231	0.547031	0.17642			ADI1		6.16188	5.74604	4.80572	-0.415841	-1.35616		Yes		ZCCHC7		5.09846	5.63472	5.34804	0.536258	0.249587			SDHD		6.97928	6.48623	6.17554	-0.493044	-0.803738
ARGLU1		5.88164	6.56273	6.33839	0.681096	0.456752			BFAR		6.00921	5.94935	4.87078	-0.0598555	-1.13843				RPL35		8.12683	8.32528	8.70881	0.198458	0.581983			CYBA		6.01416	5.4299	5.65087	-0.584253	-0.363291
VPS13B		5.2437	5.83671	5.4093	0.593008	0.165601			ENSG00000231074.7		5.8051	5.91506	4.92593	0.10996	-0.879175				S100A14		5.47802	6.25064	6.23165	0.772618	0.753634			JMJD6		5.66936	5.30924	5.82617	-0.360123	0.156807
TAF1D		5.92314	6.60366	6.27754	0.680515	0.354403			SDCCAG8		5.34282	5.53967	4.76451	0.196847	-0.578319				GAA		5.30909	6.03781	5.8226	0.728721	0.513508			MSMO1		6.41987	5.65617	5.61122	-0.763698	-0.808643
DHX36		6.08516	6.3618	5.76115	0.276645	-0.324005			AGK		5.98107	5.85194	4.90897	-0.12913	-1.0721		Yes		TIMP1		7.19634	7.48289	7.88284	0.286557	0.686498			ARSJ		5.34457	4.95298	4.77983	-0.391587	-0.564742
NBAS		5.46981	6.08191	5.6098	0.612105	0.139991			ZNF623		5.18587	5.2945	4.56029	0.108636	-0.625576				FOS		6.29315	5.85157	6.56795	-0.441588	0.274798			C1QBP		7.73929	7.07745	7.56282	-0.661836	-0.176471
KDM2A		5.84676	6.32733	6.3149	0.48057	0.468147			MYO19		6.19056	6.07856	5.11543	-0.112002	-1.07513				C17orf89		5.56794	6.08638	6.06173	0.518432	0.493785			EFEMP1		9.80396	8.93358	8.74345	-0.870389	-1.06051
ENPP5		5.52965	5.90843	5.35938	0.37878	-0.170272			ARHGEF10		5.59455	5.74792	4.96138	0.153378	-0.633166				RAB25		6.23135	6.82726	6.94636	0.59591	0.715008			THOC3		5.78532	5.26351	5.31393	-0.521807	-0.471394
CALR		7.174	7.90771	7.65498	0.733712	0.480986			OCLN		5.22481	5.44808	4.68241	0.223278	-0.542392				GDF15		4.58235	5.06674	5.34801	0.484389	0.765656			DAP3		8.5711	8.07579	7.80182	-0.495311	-0.769283
H6PD		4.91884	5.51442	5.21746	0.595573	0.298616			NBPF1		6.60224	6.57652	5.72896	-0.025719	-0.873278				ADGRG1		5.58868	6.41598	6.36949	0.827298	0.78081			MET		7.01661	6.97699	6.37728	-0.039623	-0.639327
RAB11FIP4		5.06461	5.66962	5.30659	0.605001	0.241976			COL5A2		6.09286	6.36046	5.44031	0.267599	-0.652556				KDM5A		5.78275	6.35363	6.21999	0.570881	0.437237			LRRC16A		6.77283	6.43783	5.96076	-0.335003	-0.812065
CD24		7.53967	8.64344	7.79429	1.10377	0.254627													AGPAT2		6.26184	6.43865	6.90715	0.176808	0.645311			LDLR		6.40475	5.58118	5.62457	-0.823573	-0.780188
SLC16A14		4.67649	5.19534	4.85029	0.518857	0.173809													LRRC75A-AS1		5.8221	6.26485	6.38546	0.442758	0.563369			ACAT2		6.9725	6.01966	5.91599	-0.95284	-1.05651
IFI6		5.31316	5.94041	5.68479	0.627242	0.371625													LINC00641		4.84384	5.26771	5.42138	0.423862	0.577536			H2AFZ		9.35524	8.53719	8.63634	-0.818048	-0.718897
MEGF6		4.64529	5.19803	4.84082	0.552736	0.19553													MDK		6.88365	7.5658	7.7254	0.682153	0.841758			F3		7.76011	6.7947	7.17788	-0.965411	-0.582221
BMP7		5.12192	5.79635	5.63133	0.674425	0.509412													PLTP		6.18438	6.60381	6.93883	0.419431	0.75445			FDFT1		7.63114	6.86236	6.70086	-0.76878	-0.930283
HN1L		5.93112	6.46995	6.287	0.53883	0.355884													MGEA5		5.64509	6.33863	6.25991	0.693537	0.614817			RPS2		9.8944	9.14094	8.9989	-0.753463	-0.895502
TGOLN2		7.02601	7.58148	7.50016	0.55547	0.474148													DIP2B		5.59589	6.17189	6.11034	0.576007	0.514459			ADAM9		8.10894	7.35708	7.34802	-0.751857	-0.760926
PMEPA1		6.65714	7.36064	7.23731	0.703495	0.580166													SDHAF1		5.25955	5.39532	5.76733	0.135769	0.507772			FDPS		7.37678	6.60715	6.71107	-0.769633	-0.665707
KIAA1109		5.60229	6.19519	5.81154	0.592895	0.209246													MVP		5.25221	6.01977	5.89471	0.76756	0.642501			MRPL36		6.95349	6.38138	6.65985	-0.572107	-0.293642
TNS3		6.95187	7.73081	7.20323	0.778943	0.251363													SCARB1		6.10855	6.30076	6.68762	0.192213	0.579071			PLAUR		5.9933	5.6787	6.21264	-0.314597	0.219334
PDGFA		5.56244	6.04089	5.55051	0.478442	-0.0119319													CYP24A1		4.43188	4.82433	5.0615	0.392444	0.629621			NT5C2		5.49997	5.10117	5.01487	-0.398795	-0.485099
NFE2L1		5.02551	5.57852	5.44166	0.553011	0.416145													PTGES		6.75557	6.35316	7.03603	-0.40241	0.280467			NDUFA5		6.72517	6.3539	6.05131	-0.371267	-0.673859
ENSG00000230937.8		6.50685	7.13773	6.50491	0.630878	-0.00193771													BCAM		5.77928	6.35566	6.30009	0.576377	0.520807			UBE2S		5.63835	5.09163	5.23293	-0.546725	-0.405417
SLC5A3		5.37517	6.01846	5.83005	0.643291	0.454882													SLPI		5.98291	6.68862	6.62373	0.705714	0.640826			SOAT1		6.75474	5.91289	5.87174	-0.841842	-0.882998
CRIM1		6.60177	7.34515	6.90896	0.743374	0.307189													FUT8		5.72051	6.22018	5.8123	0.49967	0.0917892			DUSP4		5.45761	4.85716	5.13844	-0.600453	-0.319177
ANKRD11		6.12695	6.65545	6.55578	0.528502	0.42883													AHNAK		6.64732	7.16469	7.12792	0.51737	0.480591			ALDH1A3		7.00401	6.34366	6.00815	-0.660354	-0.995858
MED13		5.82808	6.28777	6.32607	0.45969	0.49799													ATP9A		4.84954	5.45908	5.26036	0.609544	0.410823			EIF4EBP1		6.44663	5.96691	6.44126	-0.479719	-0.00536831
PCF11		5.42716	5.96785	5.90866	0.540683	0.481493													LAMB2		5.3722	6.08353	5.70025	0.711331	0.328051			CFL2		6.54021	5.76234	5.86512	-0.777875	-0.675089
PIEZO1		5.96313	6.58556	6.42854	0.622436	0.465415													KRT15		4.73483	5.30676	5.06764	0.571937	0.332814			STRN3		6.31951	5.96437	5.72219	-0.355143	-0.597318
ENC1		5.75343	6.36758	5.89408	0.614151	0.140651													INADL		5.59432	6.21901	5.88838	0.624691	0.294062			POLR2E		7.0427	6.53222	6.93376	-0.510476	-0.108931
PIGS		6.37774	6.95453	6.67864	0.576787	0.300901													PLXNB2		6.00517	6.72866	6.53515	0.723487	0.529977			RHEB		8.15599	7.67027	7.4036	-0.485715	-0.752385
SETD5		6.70155	7.22396	7.21551	0.522412	0.513961													GPNMB		4.85027	5.39999	5.19106	0.549714	0.340786			PRMT1		7.57107	6.80525	7.30988	-0.765819	-0.261192
TNRC6B		5.96268	6.50967	6.34852	0.546986	0.38584													TMEM125		5.32728	5.96795	5.60197	0.640669	0.27469			MPC1		5.96338	5.57271	5.38108	-0.390665	-0.582294
PARP14		5.10486	5.68785	5.33733	0.582989	0.232468													ZDHHC24		5.39758	5.92049	5.84878	0.522909	0.451199			GAL		6.60095	6.04066	6.42875	-0.560289	-0.172202
NF1		6.19481	6.77165	6.45691	0.576845	0.262105													SLC3A2		7.60349	7.85324	8.21659	0.249746	0.613098			GSKIP		5.65838	5.28201	5.08411	-0.376371	-0.57427
																			AGRN		5.48091	6.03289	6.12094	0.551975	0.640023			PSMD2		9.12379	8.52209	8.6287	-0.601703	-0.495089
																			TCEA3		5.20626	5.84896	5.70649	0.642695	0.500226			LIN7C		6.20177	5.55399	5.81354	-0.647777	-0.388224
																			CLDN7		5.41471	6.04903	5.99928	0.634329	0.584572			ACAA2		6.37191	6.11264	5.79405	-0.25927	-0.577858
																			NCLN		5.71799	6.07479	6.25307	0.3568	0.535073			SDHC		7.12236	6.71504	6.39648	-0.40732	-0.72588
																			SPINT2		8.67352	9.01614	9.30989	0.342622	0.636376			CTGF		6.6309	5.53769	6.22449	-1.09322	-0.406416
																			UNC5B		4.84331	5.47582	5.36951	0.63251	0.526202			KLHL5		6.42179	6.00953	5.65797	-0.412258	-0.76382
																			DSTYK		5.56704	6.05112	6.01572	0.484085	0.448684			PHB		7.55218	6.93401	7.25226	-0.61817	-0.299921
																			ITGB4		6.68282	7.63363	7.43723	0.950811	0.754405			DBI		7.8713	7.19671	7.12447	-0.674588	-0.746827
																			MED15		6.65573	7.0887	7.25528	0.432974	0.599554			GPX3		8.48656	7.61865	7.55964	-0.86791	-0.926915
																			TOMM22		6.05177	6.64851	6.64399	0.596738	0.592216			TAMM41		5.59178	5.75455	5.15866	0.16277	-0.433113
																			YDJC		6.59217	6.81727	7.16363	0.225095	0.571452			ANP32E		8.40282	7.67136	7.4507	-0.731467	-0.952127
																			SLC7A5		5.64944	6.42147	6.43576	0.772022	0.786319			SELT		7.88877	7.12191	7.10078	-0.766862	-0.787992
																			ARAP1		5.20573	5.76037	5.46538	0.554639	0.259652			CCT2		7.79127	7.16644	7.43338	-0.624834	-0.357895
																			OGDH		6.43006	6.94474	6.85628	0.514675	0.42622			AMD1		7.13142	6.37442	6.46917	-0.757001	-0.662248
																			C3		5.36894	6.159	6.01417	0.79006	0.645226			SNX4		6.09035	5.61234	5.40986	-0.47801	-0.680488
																			MAP2K3		5.53241	5.86405	6.13095	0.33164	0.598541			NKX3-1		5.7821	5.27541	5.20695	-0.506682	-0.575143
																			PPL		6.19729	7.11004	6.75126	0.912757	0.553978			LOC102723854		5.88352	5.28945	5.52567	-0.594078	-0.357849
																			NDUFS8		7.1485	7.63397	7.709	0.485468	0.560499			FKBP1A		7.92375	7.40062	7.40266	-0.523135	-0.521098
																			LCN2		4.51662	5.04514	4.86395	0.528523	0.347334			ING3		5.59945	5.18127	5.10944	-0.418183	-0.490014
																			RBM38		4.97818	5.38694	5.48286	0.408758	0.504682			MEST		8.2292	7.74695	7.37669	-0.482244	-0.852512
																			EPM2AIP1		5.08792	5.55367	5.53633	0.46575	0.448416			PNO1		6.33049	5.7749	6.00687	-0.555586	-0.323618
																			CDH1		6.78372	7.60197	7.29807	0.818258	0.514352			MRPS7		7.10887	6.51962	6.77727	-0.589249	-0.331599
																			SLC38A10		5.09439	5.66502	5.43925	0.570625	0.344861			IDH1		6.83819	6.21914	5.95287	-0.619055	-0.885325
																			FAM234A		5.33349	5.91847	5.84592	0.584977	0.512431			PRSS21		6.10263	5.84769	5.54025	-0.25494	-0.562378
																			UPP1		6.69167	6.98463	7.30559	0.292962	0.613923			HIF1A		7.89994	7.11665	7.07921	-0.783294	-0.820736
																			PLOD1		6.85489	7.2871	7.43788	0.432206	0.582983			ORC3		6.23233	5.96484	5.59303	-0.267489	-0.639303
																			CDT1		5.14911	5.59664	5.77477	0.447532	0.625664			ENSG00000276850.3		6.53849	5.93927	5.84416	-0.599222	-0.694326
																			TCF3		5.22883	5.72427	5.86129	0.49544	0.632461			UCA1		7.45587	6.53066	6.7168	-0.925212	-0.739075
																			SNHG17		5.618	5.84851	6.17521	0.230509	0.557206			CD55		6.99667	6.40291	6.14432	-0.593761	-0.852348
																			CUX1		6.05765	6.60361	6.46848	0.545961	0.410833			HRSP12		5.90097	5.37249	5.37877	-0.528479	-0.522204
																			MUC1		5.54392	6.28399	5.8878	0.740071	0.343881			VPS26A		7.76226	7.07087	7.14513	-0.691388	-0.617131
																			L1CAM		5.68056	6.22637	5.8505	0.545807	0.169942			CPNE8		6.21902	5.85779	5.61207	-0.361223	-0.606945
																												TPD52		6.50515	6.06653	5.83481	-0.43862	-0.670335
																												CHAC2		5.70191	5.16991	5.16622	-0.531995	-0.535683
																												FADS1		6.06493	5.41985	5.43308	-0.64508	-0.631846
																												CYR61		8.19069	6.96128	7.33206	-1.22941	-0.858635
																												SUCLA2		7.2866	6.62085	6.60922	-0.665755	-0.67738
																												SNRPE		7.69853	7.53585	7.15799	-0.162676	-0.540538
																												BRIX1		7.6129	7.06854	7.01151	-0.544354	-0.601389
																												MYC		5.82184	5.38923	5.90407	-0.432608	0.0822327
																												ENSG00000230439.2	AL512488.1	5.97502	5.2241	5.27211	-0.750921	-0.702904
																												LSM5		7.6744	7.34607	7.01767	-0.328334	-0.656728
																												BROX		6.8203	6.19294	6.03557	-0.627368	-0.78473
																												ACADM		6.9765	6.51384	6.32023	-0.462655	-0.656269
																												NIPAL1		5.64232	5.13286	5.18983	-0.509452	-0.452483
																												FAM21A		5.99553	5.5407	5.37597	-0.454822	-0.619554
																												ND3		9.34378	8.63124	9.03376	-0.712541	-0.310021
																												MYL12A		8.7694	7.98048	8.14479	-0.788918	-0.624602
																												HIAT1		6.33892	5.81867	5.72746	-0.520249	-0.61146
																												LRR1		6.1612	5.74372	5.52645	-0.417472	-0.634747
																												THAP5		6.19264	5.6716	5.67447	-0.521036	-0.518171
																												MAPRE1		7.66903	7.0341	7.24356	-0.634935	-0.425473
																												TPMT		6.77087	6.48981	6.22541	-0.281063	-0.545465
																												EXOSC8		6.42718	5.90922	5.7516	-0.517958	-0.675575
																												SLC39A1		8.68544	7.96917	8.30052	-0.716266	-0.384919
																												ABCE1		6.85495	6.29667	6.46134	-0.558282	-0.393609
																												PHACTR2		6.32665	6.0921	5.76459	-0.234551	-0.562063
																												UBE2V2		6.67895	6.13174	6.17319	-0.547206	-0.505757
																												SDHAF3		6.04292	5.49372	5.5596	-0.549199	-0.483317
																												CLDN1		6.01171	5.60619	5.44024	-0.405522	-0.571471
																												TNFRSF12A		8.17782	7.34631	7.62341	-0.831505	-0.55441
																												ZYX		6.46678	5.85892	6.17137	-0.607853	-0.295404
																												C5orf28		6.01022	5.55678	5.54289	-0.453437	-0.467328
																												CNIH4		7.29862	6.89433	6.51284	-0.404286	-0.785776
																												DHCR7		7.30769	6.62826	6.48183	-0.679435	-0.825861
																												PGAM1		8.62231	7.88696	8.07682	-0.735355	-0.545489
																												PAN3		5.95446	5.40695	5.38155	-0.547516	-0.572912
																												ANXA3		7.86811	7.08434	7.11347	-0.783776	-0.754638
																												ASPH		8.03634	7.4073	7.40625	-0.629045	-0.630098
																												CALM2		10.5991	9.91887	9.5392	-0.680262	-1.05992
																												HIPK3		6.20534	5.77874	5.58065	-0.426598	-0.624694
																												NUDT19		6.58298	6.00067	6.044	-0.582312	-0.538981
																												ADD2		5.88517	5.51447	5.37454	-0.370708	-0.510633
																												PDHB		6.0481	5.52245	5.51339	-0.525648	-0.534707
																												UNK		5.62657	5.1869	5.09981	-0.439673	-0.526768
																												SDCBP		8.24117	7.60965	7.53798	-0.63152	-0.70319
																												SLC38A2		7.6603	6.85035	7.06072	-0.809943	-0.599579
																												DDX3X		7.38581	6.87163	6.75717	-0.514187	-0.628646
																												VDAC2		8.56338	7.85656	8.11081	-0.70682	-0.45257
																												BABAM1		6.43455	5.99634	5.90358	-0.43821	-0.530971
																												ANXA8		6.95385	6.53586	6.24291	-0.417983	-0.710938
																												PRKRA		6.03106	5.57703	5.49752	-0.454034	-0.533546
																												GSTM3		6.95051	6.27085	6.31061	-0.679659	-0.639896
																												NUP88		6.15393	5.61719	5.68573	-0.536743	-0.468198
																												CRY1		6.43684	5.81328	5.9151	-0.623561	-0.52174
																												IARS2		7.44645	6.91361	6.78322	-0.532845	-0.66323
																												PBK		6.90726	6.07505	6.01006	-0.832207	-0.897197
																												CACYBP		7.92888	7.42517	7.45652	-0.503713	-0.472358
																												MCU		7.04142	6.4202	6.4233	-0.621219	-0.618119
																												TSPYL1		6.67741	6.16463	6.12982	-0.512786	-0.547596
																												CAV2		7.12226	6.42159	6.4235	-0.700675	-0.698768
																												SERPINE2		5.90686	5.33224	5.35894	-0.574615	-0.547918
																												CA2		5.57395	4.98385	5.10779	-0.590097	-0.466157
																												TMEM38B		6.25487	5.70935	5.80976	-0.545516	-0.445108
																												FAM136A		7.2154	6.68358	6.67739	-0.531821	-0.538009
																												LMBRD1		6.10709	5.60572	5.52651	-0.501377	-0.580583
																												CYFIP1		6.14395	6.16813	5.67797	0.024173	-0.465986
																												TXNDC9		6.26981	5.75455	5.78249	-0.515255	-0.48732
																												BZW1		7.77593	7.13824	7.35732	-0.637688	-0.418614
																												TOR1AIP1		6.70482	6.24265	6.11541	-0.462171	-0.58941
																												UFD1L		8.25258	7.72555	7.60938	-0.527038	-0.643208
																												YWHAQ		8.906	8.24746	8.06411	-0.658541	-0.841886
																												SEP15		7.95883	7.36096	7.38554	-0.597862	-0.573285
																												LPCAT3		5.94635	5.44968	5.49421	-0.496674	-0.452145
																												NDFIP2		7.50303	6.91489	7.01547	-0.588139	-0.487561
																												MOCS2		6.3751	6.02577	5.8369	-0.349337	-0.538202
																												POLR2C		7.11022	6.56658	6.86626	-0.543643	-0.24396
																												GART		7.29798	7.0075	6.67536	-0.290479	-0.622614
																												MPHOSPH6		6.33747	5.84789	5.76859	-0.489575	-0.56888
																												HMGCR		6.08528	5.55023	5.50627	-0.535051	-0.579012
																												GHITM		8.95284	8.31804	8.20474	-0.634795	-0.748099
																												RSU1		7.06671	6.3516	6.41333	-0.715111	-0.653383
																												CNN3		8.26758	7.66046	7.55308	-0.607129	-0.714504
																												ARMT1		6.13463	5.58422	5.65619	-0.550408	-0.478442
																												ZDHHC6		6.57133	6.06809	5.93863	-0.503245	-0.632707
																												LRRC40		6.0771	5.62538	5.51662	-0.451716	-0.560478
																												GTF3C6		6.44457	5.98556	5.93129	-0.459006	-0.513275
																												CDC26		6.40568	5.92197	5.9203	-0.483715	-0.485382
																												PPARG		7.02187	6.38227	6.5444	-0.6396	-0.477475
																												NAMPT		6.9944	6.45283	6.54609	-0.541568	-0.448303
																												CCNG1		6.28597	6.09045	5.71098	-0.195519	-0.574987
																												TMX1		7.33935	6.81643	6.85283	-0.522924	-0.486525
																												SEC22B		8.24322	7.91083	7.52133	-0.332391	-0.72189
																												C1GALT1C1		6.32759	6.11024	5.78298	-0.217355	-0.544617
																												BORA		5.99283	5.53882	5.35069	-0.454019	-0.642145
																												CCT4		8.4617	7.86794	8.06545	-0.593754	-0.396244
																												UBE2N		7.25713	6.6766	6.75898	-0.580531	-0.498157
																												YWHAH		6.93516	6.37387	6.33424	-0.561289	-0.600916
																												NIPA2		6.50128	5.88037	6.00827	-0.620913	-0.493013
																												PPIF		7.64301	7.00451	7.3256	-0.638504	-0.317413
																												TIGAR		6.07043	5.53707	5.6659	-0.533365	-0.404535
																												SLC39A10		6.11029	5.61515	5.67346	-0.495134	-0.436829
																												CHD1L		6.61201	6.17847	6.04962	-0.433543	-0.562388
																												TFB2M		6.16855	5.61992	5.75287	-0.548635	-0.415683
																												TEX30		6.5688	5.96111	5.97354	-0.607686	-0.595254
																												PITPNB		7.2538	6.71198	6.84108	-0.541825	-0.412719
																												SEH1L		7.20801	6.61646	6.77967	-0.591552	-0.42834
																												PPP4C		6.4379	5.90718	6.07604	-0.530715	-0.361859
																												UBE2J1		6.35061	5.98963	5.77977	-0.360986	-0.570847
																												ANXA2		9.98251	9.827	9.2273	-0.155512	-0.755205
																												SUV39H2		5.73165	5.27687	5.26309	-0.454779	-0.468561
																												PRDX3		8.55554	7.92128	7.91781	-0.63426	-0.637727
																												LYPD6B		6.54915	6.24831	5.80946	-0.300835	-0.739684
																												TMEM30A		7.55978	6.93095	6.84116	-0.628831	-0.718616
																												EGR1		7.05752	6.19614	6.69459	-0.861383	-0.362936
																												NAA50		7.46108	6.91975	7.04102	-0.54133	-0.420061
																												CYB5R4		5.6748	5.26599	5.15217	-0.408807	-0.52263
																												NRP1		6.13108	5.60131	5.66499	-0.529769	-0.466092
																												CKS1B		8.65707	7.81233	7.98898	-0.84474	-0.668096
																												PPA2		6.83221	6.31204	6.24262	-0.520172	-0.589586
																												NCAPG2		6.61482	6.11971	5.96812	-0.495109	-0.6467
																												CBX6		7.65178	6.99362	6.96146	-0.658166	-0.690321
																												MTX2		6.70385	6.23396	6.03253	-0.469887	-0.671311
																												CDKN3		6.96041	6.7643	6.36077	-0.196112	-0.599641
																												ALDOC		7.00998	6.41085	6.55667	-0.599134	-0.453314
																												PPT1		7.87918	7.37501	7.22029	-0.504166	-0.658894
																												SRGN		6.63578	6.03828	5.87148	-0.597502	-0.764297
																												CCNH		6.16049	5.64509	5.72041	-0.515392	-0.440073
																												LAMP2		8.42274	8.0959	7.82256	-0.326831	-0.600177
																												PSMB6		8.40356	7.79781	8.01509	-0.605752	-0.388471
																												ALPP		7.27504	6.69425	6.42323	-0.580782	-0.851805
																												PHLDA1		6.31832	5.7135	5.91662	-0.604822	-0.401707
																												RPL36AL		7.66454	7.2915	7.02862	-0.373042	-0.635919
																												FAM49B		7.17665	6.78097	6.63439	-0.395687	-0.542262
																												ARHGAP29		7.90761	7.32674	7.14855	-0.580878	-0.759069
																												PLS1		6.13205	5.71717	5.61992	-0.414871	-0.512128
																												BAG2		6.83023	6.375	6.23402	-0.455228	-0.596211
																												GLUL		7.0594	6.43713	6.42915	-0.622269	-0.630251
																												TMED2		8.14449	7.59767	7.69237	-0.54682	-0.452122
																												PSMC6		7.63697	7.05177	7.05954	-0.585205	-0.577428
																												PSMD1		8.23152	7.69671	7.51874	-0.53481	-0.712779
																												GLA		7.21944	6.6959	6.43936	-0.523541	-0.780076
																												VBP1		7.09079	6.61626	6.57168	-0.474528	-0.519104
																												AP3M1		7.0477	6.48844	6.60036	-0.55926	-0.447343
																												REEP3		7.36012	6.96101	6.70433	-0.399103	-0.655783
																												SEPT2		7.87885	7.34753	7.45924	-0.531327	-0.419615
																												NCEH1		6.86618	6.24024	6.35202	-0.625939	-0.514159
																												NCOA7		6.32866	5.82668	5.77458	-0.501975	-0.554074
																												LDHA		10.0979	9.31789	9.70221	-0.780047	-0.395721
																												GLO1		8.77251	8.31555	8.2563	-0.456959	-0.516212
																												TMTC3		6.90982	6.53261	6.3592	-0.377208	-0.550619
																												PAK1IP1		6.67284	6.21792	6.18301	-0.454925	-0.48983
																												PHF19		6.67661	6.19867	6.19132	-0.477935	-0.485286
																												PSMC2		8.61377	8.02233	7.94675	-0.59144	-0.667025
																												TGDS		5.9624	5.55113	5.47806	-0.411268	-0.484337
																												PSMD14		8.20575	7.65387	7.52476	-0.551881	-0.680992
																												CYP1B1		6.98438	6.51671	6.27071	-0.46767	-0.713673
																												SDHB		8.27114	7.76901	7.69179	-0.502125	-0.579346
																												ZW10		6.05261	5.69215	5.5101	-0.360469	-0.542509
																												MMADHC		6.94032	6.46418	6.45896	-0.476139	-0.48136
																												ARPC5		7.92911	7.37193	7.45148	-0.557179	-0.477633
																												OSTC		7.1141	6.61726	6.577	-0.496844	-0.537097
																												SAR1A		8.78617	8.28448	8.21855	-0.501696	-0.567618
																												ACLY		7.32864	6.84618	6.81689	-0.482458	-0.511745
																												PPP1CB		8.75886	8.54594	8.16375	-0.212917	-0.595111
																												ADK		7.90527	7.45391	7.23364	-0.451359	-0.671635
																												FH		7.67916	7.15796	7.19678	-0.521197	-0.482381
																												PRKAA1		6.78821	6.36248	6.19109	-0.42573	-0.597124
																												HIGD1A		6.92446	6.53159	6.33968	-0.392868	-0.584786
																												TSEN15		7.11938	6.71048	6.43066	-0.408902	-0.688726
																												COPS8		6.99771	6.43455	6.49975	-0.563163	-0.497962
																												RAB18		6.62357	6.24793	6.08672	-0.375637	-0.536851
																												RPL15		10.0375	9.37644	9.63136	-0.661071	-0.406153
																												PSAT1		6.88936	6.56588	6.30192	-0.323484	-0.587444
																												API5		6.96184	6.47247	6.47005	-0.489365	-0.491792
																												ACTR10		6.92142	6.56672	6.34058	-0.354695	-0.580839
																												TDRKH		6.27267	5.91393	5.64472	-0.358745	-0.627949
																												TIMM23		7.83721	7.23292	7.19376	-0.604287	-0.643442
																												DDX1		7.8009	7.21695	7.13468	-0.583953	-0.666225
																												HACL1		6.79489	6.29595	6.32539	-0.498932	-0.469493
																												SNRPG		8.33185	8.09096	7.70117	-0.240884	-0.630679
																												CCNC		7.10253	6.56742	6.48182	-0.535112	-0.620715
																												NCOA4		8.12349	7.49971	7.53888	-0.623777	-0.584605
																												ORMDL1		6.47954	6.0311	5.9607	-0.448439	-0.518837
																												PDIA6		8.67097	8.09656	8.20748	-0.574412	-0.463488
																												EIF4G2		8.1441	7.61228	7.72269	-0.531822	-0.421407
																												POLR2K		6.50565	6.21694	5.97285	-0.288707	-0.532799
																												EED		6.91072	6.45476	6.39103	-0.455959	-0.519692
																												GALNT3		6.44392	6.01032	5.86447	-0.433602	-0.579448
																												PFKFB2		6.1268	5.87676	5.59446	-0.250039	-0.532342
																												SRP9		8.20337	7.6277	7.61625	-0.575666	-0.58712
																												TXNRD1		7.02306	6.41599	6.53591	-0.60707	-0.48715
																												ACAT1		6.66182	6.15381	6.1014	-0.508014	-0.560421
																												RRM2		7.80197	6.97154	6.94048	-0.830433	-0.861499
																												MTMR6		5.81859	5.33139	5.32388	-0.487203	-0.494715
																												GOT1		6.65715	6.1506	6.25457	-0.506545	-0.402576
																												KIF1BP		7.21073	6.64498	6.62363	-0.565747	-0.587096
																												JKAMP		7.04696	6.66056	6.39586	-0.386398	-0.6511
																												ZWINT		7.95802	7.23009	7.1338	-0.727931	-0.82422
																												ME1		6.67738	6.22824	5.97165	-0.449144	-0.705728
																												CHORDC1		6.91294	6.41585	6.43996	-0.497095	-0.472981
																												SLC30A9		6.70327	6.30876	6.16108	-0.394501	-0.542187
																												PEX19		6.77336	6.4134	6.22505	-0.359962	-0.548307
																												HDAC1		7.1315	6.65196	6.66842	-0.479538	-0.463072
																												PLK2		7.6766	6.96185	7.04339	-0.714748	-0.63321
																												MGST1		8.36575	7.79813	7.70816	-0.567627	-0.657594
																												VDAC3		6.87304	6.39338	6.29266	-0.47966	-0.580373
																												ADSL		6.95652	6.56388	6.41904	-0.392642	-0.537477
																												MOB1A		7.77	7.23383	7.2923	-0.536171	-0.477701
																												PLK1		6.36896	5.816	5.89967	-0.552953	-0.469287
																												PCMT1		7.30005	6.81315	6.72865	-0.486898	-0.571394
																												LINC01468		6.6807	6.35973	6.12223	-0.320962	-0.558465
																												RAP1B		7.31514	6.83604	6.85173	-0.479102	-0.463413
																												DARS2		6.79088	6.25328	6.41278	-0.537601	-0.378096
																												MAD2L1		6.99427	6.35557	6.42632	-0.6387	-0.567951
																												DEPDC1B		6.02774	5.6024	5.49848	-0.425345	-0.529261
																												ABCF2		6.74945	6.28918	6.2752	-0.460265	-0.474247
																												SPAG5		6.46885	5.97972	5.96768	-0.489121	-0.501169
																												SNRPA1		7.29708	6.81899	6.77898	-0.478085	-0.518094
																												NAA20		7.1156	6.66975	6.60448	-0.445846	-0.511114
																												ARHGDIB		8.57129	8.16577	8.01114	-0.405516	-0.560147
																												EIF4E		7.09578	6.68995	6.58084	-0.405836	-0.514945
																												PMPCB		7.28628	6.87393	6.63426	-0.412343	-0.652017
																												CLIC4		7.31677	6.87662	6.81604	-0.440151	-0.500722
																												TRIP13		7.54021	6.99351	6.81915	-0.546703	-0.721057
																												GMFB		6.42981	5.95724	5.97885	-0.472564	-0.450957
																												TARS		8.57931	8.13751	8.0168	-0.441798	-0.56251
																												ZWILCH		6.28676	5.81736	5.81505	-0.469406	-0.471709
																												RPL41		9.05116	8.59278	8.49091	-0.458378	-0.56025
																												CD46		8.10045	7.71041	7.5042	-0.390036	-0.596251
																												SHFM1		8.1924	7.9192	7.62826	-0.273205	-0.564136
																												NDUFA4		9.70543	9.20338	9.11882	-0.502049	-0.586607
																												ATP5A1		8.1074	7.49517	7.51963	-0.612226	-0.587772
																												DLD		7.62119	7.1226	7.10997	-0.498591	-0.511215
																												CSE1L		8.803	8.27552	8.15997	-0.527483	-0.643027
																												DYNLT1		7.49346	7.19474	6.93836	-0.298717	-0.555106
																												PIGH		6.30434	5.80152	5.90047	-0.502819	-0.403873
																												VRK1		6.2419	5.78339	5.6722	-0.458508	-0.569705
																												PSMA4		8.89232	8.41649	8.30894	-0.475829	-0.583376
																												KPNA2		9.16905	8.47983	8.39004	-0.689224	-0.779011
																												DKK1		8.36947	7.73942	7.82678	-0.63005	-0.542686
																												HERC4		7.2936	6.81147	6.76408	-0.482137	-0.52952
																												ANXA1		7.87349	7.31712	7.44258	-0.55637	-0.43091
																												ANLN		8.47944	7.82473	7.67013	-0.654713	-0.809311
																												NT5E		7.07988	6.76841	6.53808	-0.311469	-0.541799

## Sheet: Supp. Table 3
Supp. Table 3. Key DEGs of sub of KYSE-180 12Gy
		Subcellular location	0Gy	12Gy_small (Radiosensitvity)	12Gy_big (Radioresistance)	30Gy (Radioresistance)	0Gy vs. 12Gy_small	0Gy vs. 12Gy_big	0Gy vs. 30 Gy
MTRNR2L8		extracellular	4.35624	8.20764	7.67769	7.39351	3.85139	3.32145	3.03726
ENSG00000247627.2	MTND4P12		4.33475	7.41606	5.90024	5.86629	3.08131	1.56549	1.53154
ENSG00000259380.4			4.85962	8.72909	6.17642	5.88073	3.86946	1.3168	1.02111
GOLGA6L9			4.81867	5.14462	4.85596	4.30762	0.325954	0.0372952	-0.51105
ENSG00000280156.1			4.70564	9.93415	6.00761	5.64361	5.22851	1.30198	0.937969
ENSG00000279184.1			4.73446	9.00041	5.90141	5.64469	4.26596	1.16695	0.91023
MAB21L3			4.60359	6.61666	5.73141	5.43247	2.01306	1.12781	0.828877
LINC00506			4.69466	8.44434	5.665	5.35386	3.74968	0.970339	0.6592
TMEM212		plasma membrane	4.31413	7.25992	4.91137	4.76103	2.94578	0.597237	0.446901
PGM5P2			4.35192	6.32393	4.93065	4.79382	1.97201	0.578734	0.441907
ZNF780B			4.65873	6.47269	4.77608	4.3037	1.81396	0.117356	-0.355021
ENSG00000236824.1			4.33921	6.57717	5.17229	5.13946	2.23796	0.833075	0.800253
ENSG00000226958.1			4.91561	8.3644	6.4547	6.09679	3.44879	1.53909	1.18118
MINOS1			4.82182	5.99752	5.73259	5.66086	1.1757	0.910763	0.839033
ENSG00000210082.2	MT-RNR2		14.4089	16.5309	15.5172	15.0746	2.12203	1.10834	0.665712
GTF2H2			5.02568	5.64421	4.90588	4.47226	0.618533	-0.119794	-0.553414
LINC00504			4.93618	9.24421	5.94472	5.59046	4.30802	1.00854	0.654274
ENSG00000279185.1			4.3323	6.14224	4.85392	4.67047	1.80994	0.521615	0.338171
ENSG00000211459.2	MT-RNR1		11.0886	12.5763	12.1007	11.6244	1.48771	1.01209	0.535742
RILP			4.78909	6.35966	4.65338	4.30925	1.57057	-0.13571	-0.479846
ENSG00000230612.2			4.32722	6.14224	4.8194	4.51458	1.81501	0.492175	0.187359
TRAPPC12			4.70493	6.35851	5.10724	4.39565	1.65358	0.40231	-0.309282
ARL17A			5.02007	5.73175	5.32747	4.52627	0.711677	0.307399	-0.493804
DHRS11		extracellular	5.02253	5.14462	5.02465	4.48266	0.122095	0.00212421	-0.539868
PET100		extracellular	4.61665	5.6569	5.30788	5.12791	1.04025	0.691234	0.511257
ENSG00000229344.1	MTCO2P12		4.47645	5.75052	5.06617	4.96633	1.27406	0.589713	0.489876
LOC729348			5.38355	8.96427	6.304	6.0756	3.58072	0.920448	0.692046
ASTN2		plasma membrane	4.6495	6.80977	5.35261	5.09349	2.16027	0.703112	0.443997
RPLP2		extracellular	6.9041	8.68752	7.43557	7.66014	1.78343	0.53147	0.756047
KCNQ1OT1			5.59074	10.5215	6.78022	6.19996	4.93079	1.18948	0.609223
ENSG00000225914.1			4.64749	6.79417	5.24162	4.97811	2.14669	0.594131	0.330624
ENSG00000278895.1	AC008507.3		4.38184	6.95578	4.86169	4.67025	2.57394	0.479849	0.288405
RPL26		extracellular	5.53775	7.86918	6.49108	6.49037	2.33143	0.953327	0.952616
FAM228B			4.44108	5.3609	4.98842	4.77455	0.919813	0.547333	0.333466
ENSG00000279978.1			4.72994	7.62537	5.53795	5.17016	2.89544	0.808013	0.440229
LOC101929567			4.58448	7.64664	5.16393	4.97587	3.06215	0.579451	0.391389
ENSG00000281344.1	HELLPAR		6.46294	10.5254	7.47013	7.06366	4.06242	1.00719	0.600724
HNRNPL		extracellular	5.06173	8.42891	5.776	5.79363	3.36718	0.714268	0.731894
UGDH-AS1			5.10287	8.44222	5.69502	5.45607	3.33934	0.592143	0.3532
ENSG00000279912.1	AC068448.1		5.30572	8.31444	5.96003	5.68534	3.00872	0.654308	0.379624
CFAP54		plasma membrane	4.62525	6.97023	5.10376	4.85325	2.34498	0.478502	0.227992
ENSG00000249614.1	LINC02503		4.91253	7.99404	5.48819	5.28438	3.08152	0.575663	0.371854
SULT1B1		plasma membrane	4.62212	7.08601	5.11177	4.84304	2.4639	0.489656	0.220923
ENSG00000279278.1	AC245060.6		4.64796	5.64758	5.18449	4.75138	0.999621	0.536523	0.103417
SLC38A6		plasma membrane	5.66125	5.73666	5.55465	5.14381	0.0754157	-0.106596	-0.517439
ND4		plasma membrane	12.7068	14.1011	13.2956	13.229	1.39431	0.588828	0.522225
ENSG00000279159.1	AC003681.1		4.50218	5.86006	5.04321	4.77021	1.35788	0.541027	0.268028
TMEM45A		plasma membrane	5.35039	8.31375	5.9834	5.71166	2.96336	0.633009	0.361271
UBN2		extracellular	4.81191	6.78584	5.44183	5.29451	1.97393	0.629925	0.482598
NFE2L3			5.96981	6.13959	6.09769	5.41427	0.169786	0.127881	-0.555539
ENSG00000196295.10			4.86761	6.5986	5.57194	5.16322	1.73099	0.704323	0.295606
PPIP5K2			5.79995	6.89352	6.03919	5.50907	1.09357	0.239245	-0.290878
RHBDF2		plasma membrane	4.76407	5.87096	5.26464	5.28537	1.10688	0.500566	0.521297
MALAT1		plasma membrane	9.50837	10.4424	10.2861	9.73362	0.933977	0.777742	0.225247
CFLAR		plasma membrane	4.92119	7.95003	5.38603	5.23112	3.02885	0.464843	0.309929
TARBP1			5.61488	6.57521	6.00255	5.40594	0.960337	0.38767	-0.208939
LRRK1			5.09497	6.11475	5.62859	5.45371	1.01978	0.533623	0.358741
FLYWCH1			4.9897	6.31463	5.52324	5.12964	1.32492	0.53354	0.139935
RPS28		extracellular	6.81856	7.80993	7.26563	7.36972	0.991363	0.447067	0.551155
CEP126			6.14183	6.86531	6.81959	6.37445	0.723481	0.677764	0.232621
PDXDC2P			4.6653	6.14224	5.20671	5.00463	1.47693	0.54141	0.339327
APP		plasma membrane/extracellular	5.63685	7.21646	6.14424	5.90188	1.57961	0.507384	0.265031
BRAF		plasma membrane	5.09589	6.06811	5.64716	5.27231	0.972219	0.551272	0.17642
ARGLU1			5.88164	8.59185	6.49749	6.33839	2.71021	0.615851	0.456752
CALR		plasma membrane/extracellular	7.174	9.09199	7.83245	7.65498	1.91799	0.65845	0.480986
RAB11FIP4		extracellular	5.06461	6.95241	5.60502	5.30659	1.8878	0.540404	0.241976
SLC16A14		plasma membrane	4.67649	5.52449	5.14958	4.85029	0.848007	0.473097	0.173809
IFI6		plasma membrane/extracellular	5.31316	6.59815	5.9287	5.68479	1.28499	0.61554	0.371625
BMP7		plasma membrane/extracellular	5.12192	5.84054	5.80051	5.63133	0.718619	0.67859	0.509412
HN1L		plasma membrane	5.93112	7.46215	6.42589	6.287	1.53103	0.49477	0.355884
PDGFA		extracellular	5.56244	7.27293	5.98231	5.55051	1.71049	0.419864	-0.0119319
NFE2L1			5.02551	6.14224	5.59068	5.44166	1.11673	0.565166	0.416145
CRIM1		plasma membrane/extracellular	6.60177	7.43395	7.352	6.90896	0.832173	0.750228	0.307189
PCF11			5.42716	6.10699	5.97021	5.90866	0.679825	0.543044	0.481493
TNRC6B			5.96268	7.63175	6.45481	6.34852	1.66906	0.492131	0.38584
PARP14			5.10486	6.19397	5.67997	5.33733	1.0891	0.575114	0.232468
NF1		plasma membrane	6.19481	8.00511	6.75594	6.45691	1.8103	0.561131	0.262105

## Sheet: Supp. Table 4
Supp. Table 4. Disease ontology of 1.5 fold DEGs
ID	Description	geneID
DOID:162	cancer	PCGF2/HLA-DRB1/SMN1/RYBP/PTP4A3/SEPW1/EEF1D/DUSP1/RPL7/PDIA3/CLPTM1L/SCD/EREG/INSIG1/PTGER4/RAN/NTF3/NDE1/HMGA1/TFRC/FTH1/TUBA1B/EIF5A/MLLT11/ARL4A/AREG/ABCG2/CYCS/BDNF/ERAP2/IL6/CFL1/SQLE/ANKRD1/TOMM40/TIMM17A/FOSL1/PFN1/RGS2/AXL/DIO2/SDHD/CYBA/C1QBP/EFEMP1/DAP3/MET/LDLR/ACAT2/H2AFZ/F3/FDFT1/RPS2/ADAM9/FDPS/PLAUR/NT5C2/UBE2S/SOAT1/DUSP4/ALDH1A3/EIF4EBP1/POLR2E/RHEB/PRMT1/GAL/SDHC/CTGF/PHB/GPX3/A…
DOID:0050686	organ system cancer	HLA-DRB1/SMN1/PTP4A3/SEPW1/EEF1D/DUSP1/RPL7/SCD/EREG/INSIG1/PTGER4/RAN/NDE1/HMGA1/TFRC/EIF5A/MLLT11/AREG/ABCG2/BDNF/IL6/CFL1/ANKRD1/FOSL1/PFN1/AXL/DIO2/SDHD/CYBA/EFEMP1/DAP3/MET/LDLR/ACAT2/F3/ADAM9/FDPS/PLAUR/NT5C2/UBE2S/SOAT1/DUSP4/EIF4EBP1/POLR2E/RHEB/SDHC/CTGF/PHB/NKX3-1/MEST/IDH1/HIF1A/UCA1/CD55/TPD52/CYR61/MYC/ND3/MAPRE1/TPMT/ABCE1/CLDN1/TNFRSF12A/ASPH/HIPK3/GSTM3/CRY1/PBK/CACYBP/CAV2/CA2/YW…
DOID:14566	disease of cellular proliferation	PCGF2/HLA-DRB1/SMN1/RYBP/PTP4A3/SEPW1/EEF1D/DUSP1/RPL7/PDIA3/CLPTM1L/SCD/EREG/INSIG1/PTGER4/RAN/NTF3/NDE1/HMGA1/TFRC/FTH1/TUBA1B/EIF5A/MLLT11/ARL4A/AREG/ABCG2/CYCS/BDNF/ERAP2/IL6/CFL1/SQLE/ANKRD1/TOMM40/TIMM17A/FOSL1/PFN1/RGS2/AXL/DIO2/SDHD/CYBA/C1QBP/EFEMP1/DAP3/MET/LDLR/ACAT2/H2AFZ/F3/FDFT1/RPS2/ADAM9/FDPS/PLAUR/NT5C2/UBE2S/SOAT1/DUSP4/ALDH1A3/EIF4EBP1/POLR2E/RHEB/PRMT1/GAL/SDHC/CTGF/PHB/GPX3/A…
DOID:1749	squamous cell carcinoma	HLA-DRB1/PTP4A3/PDIA3/CLPTM1L/TFRC/AREG/ABCG2/IL6/CFL1/AXL/MET/PLAUR/UBE2S/EIF4EBP1/GAL/CTGF/PHB/GPX3/HIF1A/CYR61/MYC/CLDN1/ASPH/GSTM3/CAV2/PPARG/ANXA2/CKS1B/GALNT3/HDAC1/PLK1/RAP1B/EIF4E/KPNA2/ANXA1
DOID:4914	esophagus adenocarcinoma	MET/CYR61/MYC/PPARG
DOID:3119	gastrointestinal system cancer	HLA-DRB1/PTP4A3/EEF1D/DUSP1/INSIG1/PTGER4/HMGA1/TFRC/EIF5A/AREG/ABCG2/IL6/SDHD/EFEMP1/MET/LDLR/ADAM9/PLAUR/POLR2E/SDHC/PHB/HIF1A/CD55/CYR61/MYC/MAPRE1/ABCE1/CLDN1/ASPH/GSTM3/PBK/CAV2/HMGCR/PPARG/CCNG1/CHD1L/ANXA2/EGR1/NRP1/CKS1B/CDKN3/GLUL/SEPT2/CYP1B1/SDHB/HDAC1/PLK1/MAD2L1/CD46/CSE1L/DKK1/ANXA1
DOID:305	carcinoma	HLA-DRB1/PTP4A3/PDIA3/CLPTM1L/TFRC/AREG/ABCG2/IL6/CFL1/AXL/MET/PLAUR/UBE2S/EIF4EBP1/GAL/CTGF/PHB/GPX3/HIF1A/CYR61/MYC/CLDN1/ASPH/GSTM3/CAV2/BZW1/PPARG/ANXA2/CKS1B/GALNT3/HDAC1/PLK1/RAP1B/MAD2L1/ABCF2/EIF4E/KPNA2/ANXA1
DOID:5041	esophageal cancer	HLA-DRB1/EEF1D/MET/CYR61/MYC/CLDN1/CAV2/PPARG/EGR1/CD46
DOID:1107	esophageal carcinoma	HLA-DRB1/EEF1D/MET/CYR61/MYC/CAV2/PPARG/EGR1/CD46
DOID:3748	esophagus squamous cell carcinoma	CAV2

## Sheet: Supp. Table 5
Supp. Table 5. KEGG of DEGs-obtained
KEGG_Pattern_1_1.5				KEGG_Pattern_2_1.5				KEGG_Pattern_3_1.5				KEGG_Pattern_4_1.5
ID	Description	geneID		ID	Description	geneID		ID	Description	geneID		ID	Description	geneID
hsa05221	Acute myeloid leukemia	BRAF		hsa05221	Acute myeloid leukemia	AKT3		hsa05221	Acute myeloid leukemia	JUP		hsa05221	Acute myeloid leukemia	EIF4EBP1/MYC
hsa04210	Apoptosis	CFLAR		hsa05330	Allograft rejection	HLA-B/HLA-A/HLA-C		hsa04920	Adipocytokine signaling pathway	SLC2A1/NFKBIA		hsa04152	AMPK signaling pathway	SCD/EIF4EBP1/RHEB/HMGCR/PPARG/PRKAA1/PFKFB2
hsa05219	Bladder cancer	BRAF		hsa04152	AMPK signaling pathway	ACACA/AKT3		hsa04152	AMPK signaling pathway	EEF2		hsa04210	Apoptosis	ACTG1/TUBA1B/CYCS
hsa04024	cAMP signaling pathway	GABBR1/GNAS/BRAF		hsa04612	Antigen processing and presentation	TAPBP/HLA-B/B2M/HLA-A/HLA-C		hsa04210	Apoptosis	NFKBIA/FOS		hsa05219	Bladder cancer	MYC
hsa04062	Chemokine signaling pathway	BRAF		hsa04210	Apoptosis	DAXX/AKT3		hsa05219	Bladder cancer	CDH1		hsa04024	cAMP signaling pathway	BDNF/CALM2/PPP1CB/RAP1B
hsa05220	Chronic myeloid leukemia	BRAF		hsa05320	Autoimmune thyroid disease	HLA-B/HLA-A/HLA-C		hsa04024	cAMP signaling pathway	NFKBIA/FOS		hsa01200	Carbon metabolism	SDHD/ACAT2/SDHC/IDH1/SUCLA2/ACADM/PGAM1/PDHB/ALDOC/SDHB/FH/PSAT1/ACAT1/GOT1/ME1/DLD
hsa05210	Colorectal cancer	BRAF		hsa04514	Cell adhesion molecules (CAMs)	HLA-B/HLA-A/CNTNAP2/HLA-C/OCLN		hsa01200	Carbon metabolism	GAPDH/OGDH		hsa04110	Cell cycle	ORC3/MYC/YWHAQ/CDC26/YWHAH/CCNH/HDAC1/PLK1/MAD2L1
hsa05213	Endometrial cancer	BRAF		hsa04110	Cell cycle	CDK7		hsa04514	Cell adhesion molecules (CAMs)	SDC4/PVRL1/CDH3/ITGA6/CLDN7/CDH1/L1CAM		hsa05220	Chronic myeloid leukemia	MYC/HDAC1
hsa04012	ErbB signaling pathway	BRAF		hsa05220	Chronic myeloid leukemia	AKT3		hsa04110	Cell cycle	CDK6		hsa00020	Citrate cycle (TCA cycle)	SDHD/SDHC/IDH1/SUCLA2/PDHB/SDHB/ACLY/FH/DLD
hsa04010	MAPK signaling pathway	BRAF/PDGFA/NF1		hsa05210	Colorectal cancer	AKT3		hsa04062	Chemokine signaling pathway	NFKBIA		hsa05210	Colorectal cancer	CYCS/MYC
hsa05218	Melanoma	BRAF/PDGFA		hsa03030	DNA replication	SSBP1		hsa00020	Citrate cycle (TCA cycle)	OGDH		hsa05213	Endometrial cancer	MYC
hsa04150	mTOR signaling pathway	BRAF		hsa05213	Endometrial cancer	AKT3		hsa05210	Colorectal cancer	FOS		hsa01212	Fatty acid metabolism	SCD/ACAT2/ACAA2/FADS1/ACADM/PPT1/ACAT1
hsa04650	Natural killer cell mediated cytotoxicity	BRAF		hsa04012	ErbB signaling pathway	AKT3		hsa04623	Cytosolic DNA-sensing pathway	NFKBIA		hsa00480	Glutathione metabolism	GSTT2B/GPX3/IDH1/GSTM3/RRM2/MGST1
hsa04064	NF-kappa B signaling pathway	CFLAR		hsa05332	Graft-versus-host disease	HLA-B/HLA-A/HLA-C		hsa04512	ECM-receptor interaction	SDC4/HSPG2/LAMA5/ITGA6/LAMB3/LAMB2/AGRN/ITGB4		hsa04010	MAPK signaling pathway	DUSP1/NTF3/BDNF/DUSP4/MYC/RAP1B
hsa05223	Non-small cell lung cancer	BRAF		hsa05168	Herpes simplex infection	HLA-B/DAXX/HLA-A/HLA-C/IFNGR2		hsa04144	Endocytosis	ARFGAP1/ARAP1		hsa05218	Melanoma	MET
hsa03420	Nucleotide excision repair	GTF2H2		hsa04630	Jak-STAT signaling pathway	AKT3/SOCS7/IFNGR2		hsa05213	Endometrial cancer	CDH1		hsa04150	mTOR signaling pathway	EIF4EBP1/RHEB/HIF1A/PRKAA1/EIF4E
hsa00190	Oxidative phosphorylation	ND4/ND6		hsa04010	MAPK signaling pathway	DAXX/MAPT/AKT3		hsa00480	Glutathione metabolism	GPX1		hsa03420	Nucleotide excision repair	GTF2H2C/CCNH
hsa05212	Pancreatic cancer	BRAF		hsa05218	Melanoma	AKT3		hsa04066	HIF-1 signaling pathway	GAPDH/SLC2A1/MKNK2/TIMP1		hsa04115	p53 signaling pathway	CYCS/CCNG1/RRM2
hsa05200	Pathways in cancer	GNAS/BRAF/PDGFA		hsa03430	Mismatch repair	SSBP1		hsa04010	MAPK signaling pathway	MKNK2/FOS/MAP2K3		hsa05200	Pathways in cancer	PTGER4/CYCS/IL6/MET/NKX3-1/HIF1A/MYC/PPARG/CKS1B/FH/NCOA4/HDAC1
hsa04151	PI3K-Akt signaling pathway	PDGFA		hsa04150	mTOR signaling pathway	AKT3		hsa05218	Melanoma	CDK6/CDH1		hsa04151	PI3K-Akt signaling pathway	IL6/MET/EIF4EBP1/RHEB/MYC/YWHAQ/YWHAH/PRKAA1/EIF4E
hsa05215	Prostate cancer	BRAF/PDGFA		hsa04650	Natural killer cell mediated cytotoxicity	HLA-B/HLA-A/HLA-C/IFNGR2		hsa04978	Mineral absorption	MT1X/MT1E/MT1F/TRPV6/MT2A		hsa00640	Propanoate metabolism	ACAT2/SUCLA2/ACADM/LDHA/ACAT1/DLD
hsa04015	Rap1 signaling pathway	GNAS/BRAF/PDGFA		hsa05223	Non-small cell lung cancer	AKT3		hsa04064	NF-kappa B signaling pathway	NFKBIA		hsa05215	Prostate cancer	NKX3-1
hsa04014	Ras signaling pathway	PDGFA/NF1		hsa03420	Nucleotide excision repair	CDK7		hsa04621	NOD-like receptor signaling pathway	NFKBIA		hsa05205	Proteoglycans in cancer	ACTG1/MET/PLAUR/HIF1A/MYC/CAV2/PPP1CB
hsa04810	Regulation of actin cytoskeleton	BRAF/PDGFA		hsa05212	Pancreatic cancer	AKT3		hsa05223	Non-small cell lung cancer	CDK6		hsa00620	Pyruvate metabolism	ACAT2/PDHB/LDHA/GLO1/FH/ACAT1/ME1/DLD
hsa05211	Renal cell carcinoma	BRAF		hsa05200	Pathways in cancer	AKT3		hsa04380	Osteoclast differentiation	JUNB/NFKBIA/FOS		hsa05211	Renal cell carcinoma	MET/HIF1A/FH/RAP1B
hsa03010	Ribosome	RPLP2/RPL26/RPL12/RPS28		hsa04151	PI3K-Akt signaling pathway	AKT3		hsa00190	Oxidative phosphorylation	ATP8/NDUFS8		hsa03010	Ribosome	RPL7/RPS26/RPS2/MRPL36/MRPS7/RPL36AL/RPL15/RPL41
hsa03018	RNA degradation	DHX36		hsa05215	Prostate cancer	AKT3		hsa04115	p53 signaling pathway	CDK6		hsa03020	RNA polymerase	POLR2E/POLR2C/POLR2K
hsa03020	RNA polymerase	POLR2J3		hsa04014	Ras signaling pathway	AKT3		hsa05212	Pancreatic cancer	CDK6		hsa05222	Small cell lung cancer	CYCS/MYC/CKS1B
hsa05216	Thyroid cancer	BRAF		hsa05211	Renal cell carcinoma	AKT3		hsa05200	Pathways in cancer	JUP/LAMA5/SLC2A1/NFKBIA/CDK6/ITGA6/LAMB3/FOS/LAMB2/CDH1		hsa05216	Thyroid cancer	MYC/PPARG/NCOA4
hsa04668	TNF signaling pathway	CFLAR		hsa03010	Ribosome	RPS17		hsa04151	PI3K-Akt signaling pathway	LAMA5/CDK6/ITGA6/LAMB3/LAMB2/ITGB4		hsa04620	Toll-like receptor signaling pathway	IL6
				hsa05222	Small cell lung cancer	AKT3		hsa03320	PPAR signaling pathway	PLTP
				hsa04620	Toll-like receptor signaling pathway	AKT3		hsa05215	Prostate cancer	NFKBIA
				hsa04940	Type I diabetes mellitus	HLA-B/HLA-A/HLA-C		hsa04810	Regulation of actin cytoskeleton	GSN/ITGA6/ITGB4
				hsa04370	VEGF signaling pathway	AKT3		hsa05211	Renal cell carcinoma	SLC2A1
				hsa05416	Viral myocarditis	HLA-B/HLA-A/HLA-C		hsa03010	Ribosome	RPL32/RPL13/FAU/RPL18/RPL11/RPL8/RPL24/RPL9/RPL35
								hsa03018	RNA degradation	ZCCHC7
								hsa03020	RNA polymerase	POLR2A
								hsa03013	RNA transport	NUP210
								hsa04550	Signaling pathways regulating pluripotency of stem cells	ID3/TCF3
								hsa05222	Small cell lung cancer	LAMA5/NFKBIA/CDK6/ITGA6/LAMB3/LAMB2
								hsa04660	T cell receptor signaling pathway	NFKBIA/FOS
								hsa05216	Thyroid cancer	CDH1
								hsa04668	TNF signaling pathway	JUNB/NFKBIA/FOS/MAP2K3
								hsa04620	Toll-like receptor signaling pathway	NFKBIA/FOS/MAP2K3
								hsa05145	Toxoplasmosis	LAMA5/NFKBIA/ITGA6/LAMB3/LAMB2/MAP2K3

## Sheet: Supp. Table 6
Supp. Table 6. Key DEGs of bulk cell
KYSE-180 bulk cell RNA-seq					Tissue RNA-seq of radiotherapy ESCC patient
Gene	KYSE-180	KYSE-180-12 Gy	KYSE-180-30 Gy			KYSE180-scWES data			ESCC patient bulk cell data
S100A9	3.86343	19.3764	45.0733		Genes	0Gy	12Gy	30Gy	Primary	recurrence after radiotherapy
					LAMA5	6.44781	7.55162	7.23881	10.3024	59.6592
					ITGA6				4.72193	295.062
					ITGB4				10.7317	114.894
					SDC4				19.7463	39.1294

## Sheet: Supp. Table 7
Supplementary table 7. qPCR primer sequences of mRNA
Gene symbol	Forward primer sequence (5'→3')	Reverse primer sequence (5'→3')
GAPDH	AGGTGAAGGTCGGAGTCA	GGTCATTGATGGCAACAA
LAMA5	CACCGAGGACCTTTACTG	GGTGTGCCTTGTTGCTGTT
LAMB2	CCTGGGAACTTCGACTGG	AAGCACTTCTTTTCGTCCTGC
LAMB3	GCAGCCTCACAACTACTACAG	CCAGGTCTTACCGAAGTCTGA
ITGA6	ATGCACGCGGATCGAGTTT	TTCCTGCTTCGTATTAACATGCT
ITGB4	GCAGCTTCCAAATCACAGAGG	CCAGATCATCGGACATGGAGTT
NFKBIA	CTCCGAGACTTTCGAGGAAATAC	GCCATTGTAGTTGGTAGCCTTCA
CFLAR	AATCAGTTCCGTTCCCCAGAG	GTCCGAAACAAGGTGAGGGTT
S100A9	GGTCATAGAACACATCATGGAGG	GGCCTGGCTTATGGTGGTG
S100A10	AGGCTACTTAACAAAGGAGGA	CTTCTGCTTCATGTGTACTACA
S100A14	GAGACGCTGACCCCTTCTG	CTTGGCCGCTTCTCCAATCA
SDC4	TGTCAATGTCCAGCACTGT	GCCTTCATCCTTCTTCTTCATA
HSPG2	CCAAATGCGCTGGACACATTC	CGGACACCTCTCGGAACTCT
BRAF	AATACACCAGCAAGCTAGATGC	AATCAGTTCCGTTCCCCAGAG
AKT3	TGTGGATTTACCTTATCCCCTCA	GTTTGGCTTTGGTCGTTCTGT
CYCS	CAGTGCCACACCGTTGA	TCCTTCTTCTTAATGCCGACAA
RHEB	GCTTTGGCAGAATCTTGGAATG	GAAGCTGCCCCGTCCATTT

## Sheet: Supp. Table 8
Supp. Table 8. The enrichment GO analysis of four patterns of DEGs
Pattern 1										Pattern 2										Pattern 3										Pattern 4
ID	Description	GeneRatio	BgRatio	pvalue	p.adjust	qvalue	geneID	Count		ID	Description	GeneRatio	BgRatio	pvalue	p.adjust	qvalue	geneID	Count		ID	Description	GeneRatio	BgRatio	pvalue	p.adjust	qvalue	geneID	Count		ID	Description	GeneRatio	BgRatio	pvalue	p.adjust	qvalue	geneID	Count
GO:0000956	nuclear-transcribed mRNA catabolic process	7/79	197/17913	2.59666e-05	0.0491548	0.0449906	RPLP2/RPL26/RPL12/RPS28/DHX36/NBAS/TNRC6B	7		GO:0002479	antigen processing and presentation of exogenous peptide antigen via MHC class I, TAP-dependent	6/90	75/17913	2.07157e-06	0.0017884	0.00174512	TAPBP/HLA-B/PSMB3/B2M/HLA-A/HLA-C	6		GO:0043062	extracellular structure organization	17/138	387/17913	7.60415e-09	1.89952e-05	1.68012e-05	SDC4/BSG/ABCA5/HSPG2/LAMA5/CST3/FBLN2/ITGA6/LAMB3/TIMP1/PLTP/SCARB1/LAMB2/AGRN/SPINT2/ITGB4/CDH1	17		GO:0062012	regulation of small molecule metabolic process	35/350	439/17913	1.75273e-12	6.88296e-09	5.653e-09	STARD4/SCD/INSIG1/PSMC1/RAN/SC5D/FAM3C/SQLE/IDI1/LDLR/FDFT1/FDPS/PSMD2/HIF1A/SDHAF3/DHCR7/PGAM1/NUP88/CRY1/HMGCR/PPARG/PPIF/TIGAR/SEH1L/EGR1/PSMB6/PSMC6/PSMD1/PSMC2/PSMD14/PPP1CB/PRKAA1/PFKFB2/ME1/PSMA4	35
										GO:0042590	antigen processing and presentation of exogenous peptide antigen via MHC class I	6/90	78/17913	2.61081e-06	0.0017884	0.00174512	TAPBP/HLA-B/PSMB3/B2M/HLA-A/HLA-C	6		GO:0019083	viral transcription	11/138	177/17913	1.24704e-07	0.000155755	0.000137765	RPL32/RPL13/RPL18/POLR2A/RPL11/RPL8/RPL24/CCNT1/RPL9/NUP210/RPL35	11		GO:0006695	cholesterol biosynthetic process	15/350	72/17913	7.22242e-12	9.45415e-09	7.76474e-09	SCD/INSIG1/RAN/SC5D/SQLE/IDI1/MSMO1/ACAT2/FDFT1/FDPS/ACAA2/DHCR7/HMGCR/ACLY/PRKAA1	15
										GO:0002474	antigen processing and presentation of peptide antigen via MHC class I	6/90	95/17913	8.25111e-06	0.00376801	0.00367681	TAPBP/HLA-B/PSMB3/B2M/HLA-A/HLA-C	6		GO:0034330	cell junction organization	13/138	277/17913	2.30268e-07	0.000168143	0.000148722	DSP/SDC4/S100A10/JUP/LAMA5/RHOD/LSR/CDH3/ITGA6/GJA5/LAMB3/ITGB4/CDH1	13		GO:1902653	secondary alcohol biosynthetic process	15/350	72/17913	7.22242e-12	9.45415e-09	7.76474e-09	SCD/INSIG1/RAN/SC5D/SQLE/IDI1/MSMO1/ACAT2/FDFT1/FDPS/ACAA2/DHCR7/HMGCR/ACLY/PRKAA1	15
										GO:0060333	interferon-gamma-mediated signaling pathway	5/90	91/17913	9.47192e-05	0.0324413	0.0316562	HLA-B/B2M/HLA-A/HLA-C/IFNGR2	5		GO:0019080	viral gene expression	11/138	191/17913	2.69245e-07	0.000168143	0.000148722	RPL32/RPL13/RPL18/POLR2A/RPL11/RPL8/RPL24/CCNT1/RPL9/NUP210/RPL35	11		GO:0016126	sterol biosynthetic process	15/350	75/17913	1.35155e-11	1.32688e-08	1.08978e-08	SCD/INSIG1/RAN/SC5D/SQLE/IDI1/MSMO1/ACAT2/FDFT1/FDPS/ACAA2/DHCR7/HMGCR/ACLY/PRKAA1	15
										GO:0048872	homeostasis of number of cells	7/90	241/17913	0.000211639	0.0484675	0.0472944	RRN3/RBFOX2/DNAJA3/RPS17/B2M/AKT3/NAPEPLD	7		GO:0006614	SRP-dependent cotranslational protein targeting to membrane	8/138	103/17913	1.30031e-06	0.000541518	0.000478971	RPL32/RPL13/RPL18/RPL11/RPL8/RPL24/RPL9/RPL35	8		GO:0016125	sterol metabolic process	18/350	155/17913	1.4644e-09	1.07369e-06	8.81825e-07	SCD/INSIG1/RAN/SC5D/SQLE/IDI1/MSMO1/LDLR/ACAT2/FDFT1/FDPS/SOAT1/ACAA2/DHCR7/HMGCR/CYP1B1/ACLY/PRKAA1	18
										GO:0002478	antigen processing and presentation of exogenous peptide antigen	6/90	174/17913	0.000244375	0.0484675	0.0472944	TAPBP/HLA-B/PSMB3/B2M/HLA-A/HLA-C	6		GO:0006613	cotranslational protein targeting to membrane	8/138	106/17913	1.6177e-06	0.000541518	0.000478971	RPL32/RPL13/RPL18/RPL11/RPL8/RPL24/RPL9/RPL35	8		GO:0071453	cellular response to oxygen levels	22/350	237/17913	1.64047e-09	1.07369e-06	8.81825e-07	PSMC1/DDAH1/ANKRD1/EIF4EBP1/PSMD2/ACAA2/NKX3-1/HIF1A/MYC/PPARG/NAMPT/TIGAR/SUV39H2/EGR1/PSMB6/PSMC6/PSMD1/PSMC2/PSMD14/PRKAA1/HIGD1A/PSMA4	22
										GO:0019884	antigen processing and presentation of exogenous antigen	6/90	176/17913	0.000259895	0.0484675	0.0472944	TAPBP/HLA-B/PSMB3/B2M/HLA-A/HLA-C	6		GO:0045047	protein targeting to ER	8/138	108/17913	1.86409e-06	0.000541518	0.000478971	RPL32/RPL13/RPL18/RPL11/RPL8/RPL24/RPL9/RPL35	8		GO:0036294	cellular response to decreased oxygen levels	21/350	220/17913	2.34619e-09	1.15121e-06	9.45496e-07	PSMC1/DDAH1/ANKRD1/EIF4EBP1/PSMD2/ACAA2/NKX3-1/HIF1A/MYC/NAMPT/TIGAR/SUV39H2/EGR1/PSMB6/PSMC6/PSMD1/PSMC2/PSMD14/PRKAA1/HIGD1A/PSMA4	21
										GO:0043297	apical junction assembly	4/90	63/17913	0.000283022	0.0484675	0.0472944	TJP1/MARVELD2/DLG5/OCLN	4		GO:0030198	extracellular matrix organization	13/138	334/17913	1.89878e-06	0.000541518	0.000478971	BSG/HSPG2/LAMA5/CST3/FBLN2/ITGA6/LAMB3/TIMP1/LAMB2/AGRN/SPINT2/ITGB4/CDH1	13		GO:0051188	cofactor biosynthetic process	25/350	310/17913	2.35123e-09	1.15121e-06	9.45496e-07	SCD/CYBA/MPC1/HIF1A/CHAC2/SUCLA2/PGAM1/PDHB/NUP88/MOCS2/GART/NAMPT/TIGAR/SEH1L/ALDOC/PPT1/LDHA/MMADHC/ACLY/PRKAA1/PSAT1/PFKFB2/ACAT1/ME1/DLD	25
																				GO:0008544	epidermis development	15/138	452/17913	2.16781e-06	0.000541518	0.000478971	CST6/DSP/TXNIP/KRT19/ST14/JUP/LAMA5/CDH3/KRT17/CELSR1/LAMB3/AGPAT2/KRT15/PPL/PLOD1	15		GO:0006101	citrate metabolic process	9/350	29/17913	2.65822e-09	1.15121e-06	9.45496e-07	SDHD/SDHC/IDH1/SUCLA2/PDHB/SDHB/ACLY/FH/DLD	9
																				GO:0072594	establishment of protein localization to organelle	15/138	452/17913	2.16781e-06	0.000541518	0.000478971	TOMM5/RPL32/RPL13/TXNIP/RPL18/CLU/JUP/RPL11/NFKBIA/RPL8/RPL24/RPL9/RPL35/TOMM22/CDH1	15		GO:0008203	cholesterol metabolic process	17/350	143/17913	2.93153e-09	1.15121e-06	9.45496e-07	SCD/INSIG1/RAN/SC5D/SQLE/IDI1/MSMO1/LDLR/ACAT2/FDFT1/FDPS/SOAT1/ACAA2/DHCR7/HMGCR/ACLY/PRKAA1	17
																				GO:0072599	establishment of protein localization to endoplasmic reticulum	8/138	112/17913	2.45374e-06	0.000557222	0.000492861	RPL32/RPL13/RPL18/RPL11/RPL8/RPL24/RPL9/RPL35	8		GO:0006732	coenzyme metabolic process	27/350	366/17913	3.69301e-09	1.3184e-06	1.08281e-06	SCD/MPC1/DBI/AMD1/IDH1/HIF1A/SUCLA2/PGAM1/PDHB/NUP88/MOCS2/GART/HMGCR/NAMPT/TIGAR/SEH1L/ALDOC/PPT1/LDHA/MMADHC/ACLY/PRKAA1/PFKFB2/ACAT1/ME1/DLD/NT5E	27
																				GO:0000184	nuclear-transcribed mRNA catabolic process, nonsense-mediated decay	8/138	118/17913	3.63168e-06	0.000755996	0.000668676	RPL32/RPL13/RPL18/RPL11/RPL8/RPL24/RPL9/RPL35	8		GO:1902652	secondary alcohol metabolic process	17/350	147/17913	4.48939e-09	1.46915e-06	1.20662e-06	SCD/INSIG1/RAN/SC5D/SQLE/IDI1/MSMO1/LDLR/ACAT2/FDFT1/FDPS/SOAT1/ACAA2/DHCR7/HMGCR/ACLY/PRKAA1	17
																				GO:0071276	cellular response to cadmium ion	5/138	32/17913	4.29847e-06	0.000825967	0.000730565	MT1X/MT1E/MT1F/GSN/FOS	5		GO:0071456	cellular response to hypoxia	20/350	210/17913	5.90942e-09	1.7851e-06	1.46611e-06	PSMC1/DDAH1/ANKRD1/EIF4EBP1/PSMD2/ACAA2/NKX3-1/HIF1A/MYC/TIGAR/SUV39H2/EGR1/PSMB6/PSMC6/PSMD1/PSMC2/PSMD14/PRKAA1/HIGD1A/PSMA4	20
																				GO:0007160	cell-matrix adhesion	10/138	214/17913	6.27494e-06	0.00103896	0.000918958	SDC4/S100A10/JUP/LAMA5/RHOD/CDK6/ITGA6/BCAM/ITGB4/L1CAM	10		GO:0009060	aerobic respiration	12/350	68/17913	6.99701e-09	1.96266e-06	1.61194e-06	COX3/SDHD/SDHC/IDH1/HIF1A/SUCLA2/PDHB/SDHB/FH/ADSL/NDUFA4/DLD	12
																				GO:0034329	cell junction assembly	10/138	214/17913	6.27494e-06	0.00103896	0.000918958	SDC4/S100A10/JUP/LAMA5/RHOD/LSR/ITGA6/GJA5/LAMB3/ITGB4	10		GO:0072350	tricarboxylic acid metabolic process	9/350	33/17913	9.55446e-09	2.50136e-06	2.05438e-06	SDHD/SDHC/IDH1/SUCLA2/PDHB/SDHB/ACLY/FH/DLD	9
																				GO:0070972	protein localization to endoplasmic reticulum	8/138	128/17913	6.65467e-06	0.00103896	0.000918958	RPL32/RPL13/RPL18/RPL11/RPL8/RPL24/RPL9/RPL35	8		GO:0009108	coenzyme biosynthetic process	21/350	245/17913	1.60069e-08	3.9287e-06	3.22666e-06	SCD/MPC1/HIF1A/PGAM1/PDHB/NUP88/MOCS2/GART/NAMPT/TIGAR/SEH1L/ALDOC/PPT1/LDHA/MMADHC/ACLY/PRKAA1/PFKFB2/ACAT1/ME1/DLD	21
																				GO:0007044	cell-substrate junction assembly	7/138	96/17913	9.31054e-06	0.0012949	0.00114533	SDC4/S100A10/LAMA5/RHOD/ITGA6/LAMB3/ITGB4	7		GO:0019218	regulation of steroid metabolic process	15/350	124/17913	1.98966e-08	4.59612e-06	3.77481e-06	STARD4/SCD/INSIG1/RAN/SC5D/SQLE/IDI1/LDLR/FDFT1/FDPS/GAL/DHCR7/HMGCR/EGR1/PRKAA1	15
																				GO:0034332	adherens junction organization	8/138	134/17913	9.33071e-06	0.0012949	0.00114533	DSP/SDC4/S100A10/JUP/LAMA5/RHOD/CDH3/CDH1	8		GO:0046165	alcohol biosynthetic process	16/350	145/17913	2.52728e-08	5.51367e-06	4.5284e-06	SCD/INSIG1/RAN/SC5D/SQLE/IDI1/MSMO1/ACAT2/FDFT1/FDPS/ACAA2/DHCR7/HMGCR/ACLY/PRKAA1/GOT1	16
																				GO:0010038	response to metal ion	12/138	335/17913	1.11275e-05	0.00146297	0.001294	MT1X/MT1E/MT1F/TXNIP/TRPV6/BSG/GSN/JUNB/MT2A/FOS/PTGES/CDH1	12		GO:0006099	tricarboxylic acid cycle	8/350	27/17913	3.14894e-08	6.50837e-06	5.34535e-06	SDHD/SDHC/IDH1/SUCLA2/PDHB/SDHB/FH/DLD	8
																				GO:0071294	cellular response to zinc ion	4/138	19/17913	1.19474e-05	0.00149223	0.00131987	MT1X/MT1E/MT1F/MT2A	4		GO:0090181	regulation of cholesterol metabolic process	11/350	63/17913	3.36558e-08	6.53284e-06	5.36545e-06	SCD/RAN/SC5D/SQLE/IDI1/LDLR/FDFT1/FDPS/DHCR7/HMGCR/PRKAA1	11
																				GO:0002181	cytoplasmic translation	6/138	69/17913	1.50859e-05	0.0017945	0.00158723	RPL32/RPL18/RPL11/RPL8/RPL24/EEF2	6		GO:0045540	regulation of cholesterol biosynthetic process	10/350	50/17913	3.65986e-08	6.53284e-06	5.36545e-06	SCD/RAN/SC5D/SQLE/IDI1/FDFT1/FDPS/DHCR7/HMGCR/PRKAA1	10
																				GO:0043588	skin development	13/138	412/17913	1.82694e-05	0.00207441	0.00183481	DSP/TXNIP/KRT19/ST14/JUP/LAMA5/CDH3/ITGA6/KRT17/CELSR1/KRT15/ITGB4/PPL	13		GO:0106118	regulation of sterol biosynthetic process	10/350	50/17913	3.65986e-08	6.53284e-06	5.36545e-06	SCD/RAN/SC5D/SQLE/IDI1/FDFT1/FDPS/DHCR7/HMGCR/PRKAA1	10
																				GO:0043312	neutrophil degranulation	14/138	485/17913	2.31655e-05	0.00245483	0.00217129	DSP/GSN/JUP/SLC2A3/CST3/S100A9/ALDH3B1/EEF2/GAA/AGPAT2/MVP/SLPI/C3/LCN2	14		GO:0002474	antigen processing and presentation of peptide antigen via MHC class I	13/350	95/17913	3.99483e-08	6.53655e-06	5.3685e-06	PDIA3/PSMC1/SEC23A/ERAP2/CYBA/PSMD2/SEC22B/PSMB6/PSMC6/PSMD1/PSMC2/PSMD14/PSMA4	13
																				GO:0002283	neutrophil activation involved in immune response	14/138	488/17913	2.4793e-05	0.00245483	0.00217129	DSP/GSN/JUP/SLC2A3/CST3/S100A9/ALDH3B1/EEF2/GAA/AGPAT2/MVP/SLPI/C3/LCN2	14		GO:0050810	regulation of steroid biosynthetic process	13/350	95/17913	3.99483e-08	6.53655e-06	5.3685e-06	STARD4/SCD/INSIG1/RAN/SC5D/SQLE/IDI1/FDFT1/FDPS/DHCR7/HMGCR/EGR1/PRKAA1	13
																				GO:0006605	protein targeting	12/138	364/17913	2.53392e-05	0.00245483	0.00217129	TOMM5/RPL32/RPL13/RPL18/CLU/RHOD/RPL11/RPL8/RPL24/RPL9/RPL35/TOMM22	12		GO:0031145	anaphase-promoting complex-dependent catabolic process	12/350	81/17913	5.41183e-08	8.47974e-06	6.96445e-06	PSMC1/UBE2S/PSMD2/CDC26/PSMB6/PSMC6/PSMD1/PSMC2/PSMD14/PLK1/MAD2L1/PSMA4	12
																				GO:0070268	cornification	7/138	112/17913	2.55507e-05	0.00245483	0.00217129	DSP/KRT19/ST14/JUP/KRT17/KRT15/PPL	7		GO:0009150	purine ribonucleotide metabolic process	30/350	500/17913	5.61429e-08	8.47974e-06	6.96445e-06	SCD/COX3/RAN/NDUFA5/MPC1/DBI/HIF1A/SUCLA2/ND3/PGAM1/PDHB/NUP88/MOCS2/GART/HMGCR/PPIF/TIGAR/SEH1L/ALDOC/PPT1/LDHA/ACLY/ADK/PRKAA1/PFKFB2/ACAT1/ADSL/NDUFA4/DLD/NT5E	30
																				GO:0002446	neutrophil mediated immunity	14/138	499/17913	3.16553e-05	0.00282411	0.00249791	DSP/GSN/JUP/SLC2A3/CST3/S100A9/ALDH3B1/EEF2/GAA/AGPAT2/MVP/SLPI/C3/LCN2	14		GO:0008202	steroid metabolic process	23/350	321/17913	9.32016e-08	1.35557e-05	1.11333e-05	STARD4/SCD/INSIG1/RAN/SC5D/SQLE/IDI1/MSMO1/LDLR/ACAT2/FDFT1/FDPS/SOAT1/GAL/ACAA2/DHCR7/HMGCR/YWHAH/EGR1/CYP1B1/ACLY/PRKAA1/ACAT1	23
																				GO:0042119	neutrophil activation	14/138	499/17913	3.16553e-05	0.00282411	0.00249791	DSP/GSN/JUP/SLC2A3/CST3/S100A9/ALDH3B1/EEF2/GAA/AGPAT2/MVP/SLPI/C3/LCN2	14		GO:0072524	pyridine-containing compound metabolic process	17/350	184/17913	1.29407e-07	1.81494e-05	1.49061e-05	MPC1/IDH1/HIF1A/PGAM1/PDHB/NUP88/NAMPT/TIGAR/SEH1L/ALDOC/LDHA/PRKAA1/PSAT1/PFKFB2/ME1/DLD/NT5E	17
																				GO:0031589	cell-substrate adhesion	11/138	322/17913	4.04115e-05	0.00348096	0.0030789	SDC4/S100A10/JUP/LAMA5/RHOD/CDK6/ITGA6/MDK/BCAM/ITGB4/L1CAM	11		GO:0042176	regulation of protein catabolic process	24/350	354/17913	1.37105e-07	1.85659e-05	1.52483e-05	RYBP/C4BPB/PSMC1/LDLR/ADAM9/PSMD2/PHB/UBE2V2/SDCBP/PBK/SERPINE2/HMGCR/SEC22B/UBE2J1/ANXA2/BAG2/PSMC6/PSMD1/TMTC3/PSMC2/PSMD14/PLK2/PLK1/MAD2L1	24
																				GO:0006612	protein targeting to membrane	8/138	167/17913	4.5823e-05	0.00369245	0.00326596	RPL32/RPL13/RPL18/RPL11/RPL8/RPL24/RPL9/RPL35	8		GO:0048002	antigen processing and presentation of peptide antigen	17/350	188/17913	1.76713e-07	2.31317e-05	1.89981e-05	HLA-DRB1/PDIA3/PSMC1/CAPZA1/SEC23A/ERAP2/AP2S1/CYBA/PSMD2/SEC22B/PSMB6/PSMC6/PSMD1/PSMC2/PSMD14/ACTR10/PSMA4	17
																				GO:0071248	cellular response to metal ion	8/138	167/17913	4.5823e-05	0.00369245	0.00326596	MT1X/MT1E/MT1F/GSN/JUNB/MT2A/FOS/CDH1	8		GO:0002446	neutrophil mediated immunity	29/350	499/17913	1.85299e-07	2.34732e-05	1.92787e-05	FTH1/RAB5C/IL6/CYBA/PLAUR/PSMD2/CCT2/IDH1/CD55/PGAM1/ANXA3/SDCBP/DDX3X/CYFIP1/ANXA2/TMEM30A/ALDOC/LAMP2/PSMD1/GLA/PSMC2/PSMD14/ARPC5/ACLY/RAB18/ACTR10/MGST1/RAP1B/DYNLT1	29
																				GO:0032970	regulation of actin filament-based process	11/138	341/17913	6.7737e-05	0.00528772	0.00467697	DSP/SDC4/GSN/S100A10/STC1/JUP/RHOD/GJA5/CELSR1/MDK/ARAP1	11		GO:0006694	steroid biosynthetic process	17/350	190/17913	2.05846e-07	2.46884e-05	2.02767e-05	STARD4/SCD/INSIG1/RAN/SC5D/SQLE/IDI1/MSMO1/ACAT2/FDFT1/FDPS/ACAA2/DHCR7/HMGCR/EGR1/ACLY/PRKAA1	17
																				GO:0031581	hemidesmosome assembly	3/138	11/17913	7.05531e-05	0.00534066	0.0047238	ITGA6/LAMB3/ITGB4	3		GO:0070482	response to oxygen levels	25/350	389/17913	2.07466e-07	2.46884e-05	2.02767e-05	PSMC1/DDAH1/ANKRD1/CYBA/EIF4EBP1/PSMD2/ACAA2/NKX3-1/HIF1A/MYC/PPARG/NAMPT/TIGAR/SUV39H2/EGR1/CYB5R4/PSMB6/PSMC6/PSMD1/PSMC2/PSMD14/PRKAA1/HIGD1A/ADSL/PSMA4	25
																				GO:0042063	gliogenesis	10/138	285/17913	7.32411e-05	0.00538107	0.00475954	GSN/CLU/GPC1/CSPG4/CDK6/B4GALT5/EEF2/ADGRG1/MDK/LAMB2	10		GO:0002479	antigen processing and presentation of exogenous peptide antigen via MHC class I, TAP-dependent	11/350	75/17913	2.1719e-07	2.50854e-05	2.06028e-05	PDIA3/PSMC1/CYBA/PSMD2/SEC22B/PSMB6/PSMC6/PSMD1/PSMC2/PSMD14/PSMA4	11
																				GO:0046686	response to cadmium ion	5/138	57/17913	7.65898e-05	0.00546633	0.00483495	MT1X/MT1E/MT1F/GSN/FOS	5		GO:0006733	oxidoreduction coenzyme metabolic process	17/350	192/17913	2.3929e-07	2.68483e-05	2.20507e-05	MPC1/IDH1/HIF1A/PGAM1/PDHB/NUP88/HMGCR/NAMPT/TIGAR/SEH1L/ALDOC/LDHA/PRKAA1/PFKFB2/ME1/DLD/NT5E	17
																				GO:0006413	translational initiation	8/138	183/17913	8.7262e-05	0.00605502	0.00535564	RPL32/RPL13/RPL18/RPL11/RPL8/RPL24/RPL9/RPL35	8		GO:0061418	regulation of transcription from RNA polymerase II promoter in response to hypoxia	11/350	77/17913	2.86127e-07	3.07803e-05	2.528e-05	PSMC1/PSMD2/HIF1A/EGR1/PSMB6/PSMC6/PSMD1/PSMC2/PSMD14/HIGD1A/PSMA4	11
																				GO:0003382	epithelial cell morphogenesis	4/138	31/17913	9.0274e-05	0.00609471	0.00539076	ST14/STC1/RAB25/SPINT2	4		GO:1901617	organic hydroxy compound biosynthetic process	19/350	241/17913	2.90011e-07	3.07803e-05	2.528e-05	STARD4/SCD/INSIG1/RAN/SC5D/SQLE/IDI1/MSMO1/ACAT2/FDFT1/FDPS/ACAA2/DHCR7/HMGCR/TIGAR/ACLY/PRKAA1/PSAT1/GOT1	19
																				GO:0006027	glycosaminoglycan catabolic process	5/138	61/17913	0.000106171	0.00697935	0.00617322	SDC4/HSPG2/GPC1/CSPG4/AGRN	5		GO:0072522	purine-containing compound biosynthetic process	21/350	291/17913	3.02822e-07	3.12942e-05	2.57021e-05	SCD/MPC1/AMD1/HIF1A/PGAM1/PDHB/NUP88/GART/TIGAR/SEH1L/ALDOC/PPT1/LDHA/ACLY/ADK/PRKAA1/PFKFB2/ACAT1/ADSL/DLD/NT5E	21
																				GO:0006026	aminoglycan catabolic process	5/138	63/17913	0.000123904	0.00793621	0.00701955	SDC4/HSPG2/GPC1/CSPG4/AGRN	5		GO:0002478	antigen processing and presentation of exogenous peptide antigen	16/350	174/17913	3.24429e-07	3.21378e-05	2.63949e-05	HLA-DRB1/PDIA3/PSMC1/CAPZA1/SEC23A/AP2S1/CYBA/PSMD2/SEC22B/PSMB6/PSMC6/PSMD1/PSMC2/PSMD14/ACTR10/PSMA4	16
																				GO:0071241	cellular response to inorganic substance	8/138	194/17913	0.000130857	0.00817204	0.00722815	MT1X/MT1E/MT1F/GSN/JUNB/MT2A/FOS/CDH1	8		GO:0042590	antigen processing and presentation of exogenous peptide antigen via MHC class I	11/350	78/17913	3.27352e-07	3.21378e-05	2.63949e-05	PDIA3/PSMC1/CYBA/PSMD2/SEC22B/PSMB6/PSMC6/PSMD1/PSMC2/PSMD14/PSMA4	11
																				GO:0000956	nuclear-transcribed mRNA catabolic process	8/138	197/17913	0.000145453	0.008862	0.00783841	RPL32/RPL13/RPL18/RPL11/RPL8/RPL24/RPL9/RPL35	8		GO:0043312	neutrophil degranulation	28/350	485/17913	3.47607e-07	3.3294e-05	2.73445e-05	FTH1/RAB5C/CYBA/PLAUR/PSMD2/CCT2/IDH1/CD55/PGAM1/ANXA3/SDCBP/DDX3X/CYFIP1/ANXA2/TMEM30A/ALDOC/LAMP2/PSMD1/GLA/PSMC2/PSMD14/ARPC5/ACLY/RAB18/ACTR10/MGST1/RAP1B/DYNLT1	28
																				GO:0086069	bundle of His cell to Purkinje myocyte communication	3/138	14/17913	0.000153028	0.0090573	0.00801116	DSP/JUP/GJA5	3		GO:0019884	antigen processing and presentation of exogenous antigen	16/350	176/17913	3.7915e-07	3.54506e-05	2.91157e-05	HLA-DRB1/PDIA3/PSMC1/CAPZA1/SEC23A/AP2S1/CYBA/PSMD2/SEC22B/PSMB6/PSMC6/PSMD1/PSMC2/PSMD14/ACTR10/PSMA4	16
																				GO:0002064	epithelial cell development	8/138	199/17913	0.00015591	0.0090573	0.00801116	GPX1/ST14/STC1/CST3/CDK6/RAB25/LAMB2/SPINT2	8		GO:0002283	neutrophil activation involved in immune response	28/350	488/17913	3.93663e-07	3.59515e-05	2.95272e-05	FTH1/RAB5C/CYBA/PLAUR/PSMD2/CCT2/IDH1/CD55/PGAM1/ANXA3/SDCBP/DDX3X/CYFIP1/ANXA2/TMEM30A/ALDOC/LAMP2/PSMD1/GLA/PSMC2/PSMD14/ARPC5/ACLY/RAB18/ACTR10/MGST1/RAP1B/DYNLT1	28
																				GO:0006024	glycosaminoglycan biosynthetic process	6/138	107/17913	0.000179072	0.0101664	0.00899217	SDC4/HSPG2/GPC1/CSPG4/B4GALT5/AGRN	6		GO:0019362	pyridine nucleotide metabolic process	16/350	179/17913	4.77001e-07	4.16263e-05	3.41878e-05	MPC1/IDH1/HIF1A/PGAM1/PDHB/NUP88/NAMPT/TIGAR/SEH1L/ALDOC/LDHA/PRKAA1/PFKFB2/ME1/DLD/NT5E	16
																				GO:0006023	aminoglycan biosynthetic process	6/138	108/17913	0.000188419	0.0104594	0.00925128	SDC4/HSPG2/GPC1/CSPG4/B4GALT5/AGRN	6		GO:0046496	nicotinamide nucleotide metabolic process	16/350	179/17913	4.77001e-07	4.16263e-05	3.41878e-05	MPC1/IDH1/HIF1A/PGAM1/PDHB/NUP88/NAMPT/TIGAR/SEH1L/ALDOC/LDHA/PRKAA1/PFKFB2/ME1/DLD/NT5E	16
																				GO:0010811	positive regulation of cell-substrate adhesion	6/138	110/17913	0.000208267	0.0113098	0.0100035	SDC4/S100A10/JUP/CDK6/ITGA6/MDK	6		GO:0042119	neutrophil activation	28/350	499/17913	6.15366e-07	5.25335e-05	4.3146e-05	FTH1/RAB5C/CYBA/PLAUR/PSMD2/CCT2/IDH1/CD55/PGAM1/ANXA3/SDCBP/DDX3X/CYFIP1/ANXA2/TMEM30A/ALDOC/LAMP2/PSMD1/GLA/PSMC2/PSMD14/ARPC5/ACLY/RAB18/ACTR10/MGST1/RAP1B/DYNLT1	28
																				GO:0021782	glial cell development	6/138	111/17913	0.000218791	0.0116285	0.0102854	GSN/CLU/CDK6/B4GALT5/MDK/LAMB2	6		GO:0009165	nucleotide biosynthetic process	23/350	360/17913	7.12785e-07	5.95554e-05	4.89132e-05	SCD/MPC1/TAMM41/HIF1A/PGAM1/PDHB/NUP88/GART/NAMPT/TIGAR/SEH1L/ALDOC/PPT1/LDHA/ACLY/ADK/PRKAA1/PFKFB2/ACAT1/RRM2/ME1/ADSL/DLD	23
																				GO:0010951	negative regulation of endopeptidase activity	8/138	210/17913	0.000225117	0.0117155	0.0103623	CST6/GPX1/GAPDH/CST3/TIMP1/SLPI/SPINT2/C3	8		GO:0036293	response to decreased oxygen levels	23/350	365/17913	9.04811e-07	7.25142e-05	5.95562e-05	PSMC1/DDAH1/ANKRD1/CYBA/EIF4EBP1/PSMD2/ACAA2/NKX3-1/HIF1A/MYC/NAMPT/TIGAR/SUV39H2/EGR1/PSMB6/PSMC6/PSMD1/PSMC2/PSMD14/PRKAA1/HIGD1A/ADSL/PSMA4	23
																				GO:0034375	high-density lipoprotein particle remodeling	3/138	17/17913	0.000281074	0.014329	0.012674	ABCA5/PLTP/SCARB1	3		GO:1901293	nucleoside phosphate biosynthetic process	23/350	365/17913	9.04811e-07	7.25142e-05	5.95562e-05	SCD/MPC1/TAMM41/HIF1A/PGAM1/PDHB/NUP88/GART/NAMPT/TIGAR/SEH1L/ALDOC/PPT1/LDHA/ACLY/ADK/PRKAA1/PFKFB2/ACAT1/RRM2/ME1/ADSL/DLD	23
																				GO:0086004	regulation of cardiac muscle cell contraction	4/138	42/17913	0.000300742	0.015025	0.0132896	DSP/STC1/JUP/GJA5	4		GO:0006090	pyruvate metabolic process	14/350	147/17913	1.16521e-06	9.15158e-05	7.51623e-05	MPC1/HIF1A/PGAM1/PDHB/NUP88/TIGAR/SEH1L/ALDOC/LDHA/GLO1/PRKAA1/PFKFB2/ME1/DLD	14
																				GO:0010466	negative regulation of peptidase activity	8/138	223/17913	0.000337535	0.0165055	0.0145991	CST6/GPX1/GAPDH/CST3/TIMP1/SLPI/SPINT2/C3	8		GO:0009152	purine ribonucleotide biosynthetic process	19/350	266/17913	1.30294e-06	0.000100327	8.23988e-05	SCD/MPC1/HIF1A/PGAM1/PDHB/NUP88/GART/TIGAR/SEH1L/ALDOC/PPT1/LDHA/ACLY/ADK/PRKAA1/PFKFB2/ACAT1/ADSL/DLD	19
																				GO:0031424	keratinization	8/138	224/17913	0.000347798	0.0165055	0.0145991	DSP/KRT19/ST14/JUP/CDH3/KRT17/KRT15/PPL	8		GO:0048545	response to steroid hormone	23/350	375/17913	1.43823e-06	0.000108614	8.92051e-05	DUSP1/RAN/AREG/IL6/FOSL1/CYBA/ADAM9/EIF4EBP1/STRN3/PHB/NKX3-1/IDH1/ND3/CLDN1/CRY1/CA2/PPARG/YWHAH/NCOA4/GOT1/HDAC1/EIF4E/ANXA1	23
																				GO:0006941	striated muscle contraction	7/138	170/17913	0.000350197	0.0165055	0.0145991	DSP/STC1/JUP/GJA5/EEF2/GAA/MAP2K3	7		GO:0046890	regulation of lipid biosynthetic process	16/350	195/17913	1.49984e-06	0.000111129	9.12711e-05	STARD4/SCD/INSIG1/RAN/SC5D/SQLE/IDI1/LDLR/FDFT1/FDPS/IDH1/DHCR7/HMGCR/EGR1/PRKAA1/ORMDL1	16
																				GO:0010043	response to zinc ion	4/138	44/17913	0.000360427	0.0166731	0.0147473	MT1X/MT1E/MT1F/MT2A	4		GO:0019882	antigen processing and presentation	17/350	220/17913	1.62313e-06	0.000118038	9.6945e-05	HLA-DRB1/PDIA3/PSMC1/CAPZA1/SEC23A/ERAP2/AP2S1/CYBA/PSMD2/SEC22B/PSMB6/PSMC6/PSMD1/PSMC2/PSMD14/ACTR10/PSMA4	17
																				GO:0090150	establishment of protein localization to membrane	9/138	287/17913	0.000387954	0.0176202	0.015585	RPL32/RPL13/RPL18/RPL11/RPL8/RPL24/RPL9/RPL35/TOMM22	9		GO:0001666	response to hypoxia	22/350	354/17913	1.96932e-06	0.000139393	0.000114484	PSMC1/DDAH1/ANKRD1/CYBA/EIF4EBP1/PSMD2/ACAA2/NKX3-1/HIF1A/MYC/TIGAR/SUV39H2/EGR1/PSMB6/PSMC6/PSMD1/PSMC2/PSMD14/PRKAA1/HIGD1A/ADSL/PSMA4	22
																				GO:0043691	reverse cholesterol transport	3/138	19/17913	0.000396037	0.0176661	0.0156256	ABCA5/CLU/SCARB1	3		GO:0045333	cellular respiration	15/350	176/17913	1.98778e-06	0.000139393	0.000114484	COX3/CYCS/SDHD/NDUFA5/SDHC/IDH1/HIF1A/SUCLA2/ND3/PDHB/SDHB/FH/ADSL/NDUFA4/DLD	15
																				GO:1901136	carbohydrate derivative catabolic process	7/138	176/17913	0.000431599	0.0189146	0.0167299	SDC4/HSPG2/CST3/GPC1/CSPG4/AGRN/UPP1	7		GO:0071347	cellular response to interleukin-1	14/350	156/17913	2.37414e-06	0.000163566	0.000134337	PSMC1/IL6/ANKRD1/PSMD2/NKX3-1/HIF1A/UBE2N/EGR1/PSMB6/PSMC6/PSMD1/PSMC2/PSMD14/PSMA4	14
																				GO:1903115	regulation of actin filament-based movement	4/138	47/17913	0.00046519	0.0200352	0.0177211	DSP/STC1/JUP/GJA5	4		GO:0009260	ribonucleotide biosynthetic process	19/350	279/17913	2.64414e-06	0.000179026	0.000147035	SCD/MPC1/HIF1A/PGAM1/PDHB/NUP88/GART/TIGAR/SEH1L/ALDOC/PPT1/LDHA/ACLY/ADK/PRKAA1/PFKFB2/ACAT1/ADSL/DLD	19
																				GO:0030216	keratinocyte differentiation	9/138	298/17913	0.000509337	0.0215648	0.019074	DSP/TXNIP/KRT19/ST14/JUP/CDH3/KRT17/KRT15/PPL	9		GO:0006164	purine nucleotide biosynthetic process	19/350	280/17913	2.78683e-06	0.000185489	0.000152343	SCD/MPC1/HIF1A/PGAM1/PDHB/NUP88/GART/TIGAR/SEH1L/ALDOC/PPT1/LDHA/ACLY/ADK/PRKAA1/PFKFB2/ACAT1/ADSL/DLD	19
																				GO:0001843	neural tube closure	5/138	86/17913	0.000532959	0.0221889	0.019626	SDC4/ST14/CELSR1/PLXNB2/SPINT2	5		GO:0070555	response to interleukin-1	15/350	183/17913	3.23135e-06	0.000211492	0.000173699	PSMC1/IL6/ANKRD1/CYBA/PSMD2/NKX3-1/HIF1A/UBE2N/EGR1/PSMB6/PSMC6/PSMD1/PSMC2/PSMD14/PSMA4	15
																				GO:0060048	cardiac muscle contraction	6/138	132/17913	0.000554614	0.022643	0.0200277	DSP/STC1/JUP/GJA5/GAA/MAP2K3	6		GO:0046390	ribose phosphate biosynthetic process	19/350	284/17913	3.43004e-06	0.000220816	0.000181357	SCD/MPC1/HIF1A/PGAM1/PDHB/NUP88/GART/TIGAR/SEH1L/ALDOC/PPT1/LDHA/ACLY/ADK/PRKAA1/PFKFB2/ACAT1/ADSL/DLD	19
																				GO:0060606	tube closure	5/138	87/17913	0.000561997	0.022643	0.0200277	SDC4/ST14/CELSR1/PLXNB2/SPINT2	5		GO:1902930	regulation of alcohol biosynthetic process	10/350	81/17913	3.91296e-06	0.000247842	0.000203554	SCD/RAN/SC5D/SQLE/IDI1/FDFT1/FDPS/DHCR7/HMGCR/PRKAA1	10
																				GO:0052548	regulation of endopeptidase activity	10/138	370/17913	0.000595356	0.0236063	0.0208797	CST6/GPX1/GSN/GAPDH/CST3/S100A9/TIMP1/SLPI/SPINT2/C3	10		GO:0070498	interleukin-1-mediated signaling pathway	11/350	101/17913	4.48337e-06	0.000279463	0.000229524	PSMC1/IL6/PSMD2/UBE2N/EGR1/PSMB6/PSMC6/PSMD1/PSMC2/PSMD14/PSMA4	11
																				GO:0001954	positive regulation of cell-matrix adhesion	4/138	51/17913	0.000636438	0.024841	0.0219718	SDC4/S100A10/JUP/CDK6	4		GO:0019216	regulation of lipid metabolic process	23/350	402/17913	4.62028e-06	0.000283498	0.000232838	STARD4/SCD/INSIG1/RAN/SC5D/SQLE/ANKRD1/IDI1/LDLR/FDFT1/FDPS/GAL/IDH1/FADS1/ACADM/DHCR7/HMGCR/PPARG/EGR1/PRKAA1/ORMDL1/TXNRD1/ME1	23
																				GO:0007566	embryo implantation	4/138	52/17913	0.000685389	0.02634	0.0232977	BSG/STC1/CST3/TIMP1	4		GO:0015980	energy derivation by oxidation of organic compounds	18/350	264/17913	4.77127e-06	0.000288258	0.000236748	COX3/CYCS/SDHD/NDUFA5/SDHC/IDH1/HIF1A/SUCLA2/MYC/ND3/PDHB/TIGAR/SDHB/PPP1CB/FH/ADSL/NDUFA4/DLD	18
																				GO:0014020	primary neural tube formation	5/138	92/17913	0.000725377	0.0274544	0.0242833	SDC4/ST14/CELSR1/PLXNB2/SPINT2	5		GO:1901615	organic hydroxy compound metabolic process	26/350	500/17913	6.24928e-06	0.000371832	0.000305388	STARD4/SCD/INSIG1/RAN/SC5D/SQLE/IDI1/DIO2/MSMO1/LDLR/ACAT2/FDFT1/FDPS/SOAT1/ALDH1A3/ACAA2/HIF1A/DHCR7/HMGCR/TIGAR/CYP1B1/ACLY/PRKAA1/PSAT1/PFKFB2/GOT1	26
																				GO:0007565	female pregnancy	7/138	193/17913	0.000746802	0.0277684	0.0245611	BSG/JUNB/STC1/CST3/SLC2A1/TIMP1/FOS	7		GO:0046677	response to antibiotic	20/350	328/17913	7.67328e-06	0.000449746	0.000369378	PCGF2/DUSP1/AREG/IL6/FOSL1/RGS2/AXL/MET/ADAM9/EIF4EBP1/PHB/CLDN1/HMGCR/PPIF/PRDX3/EGR1/CYB5R4/PSMD14/CYP1B1/PRKAA1	20
																				GO:0017038	protein import	6/138	140/17913	0.000755906	0.0277684	0.0245611	TXNIP/CLU/JUP/NFKBIA/TOMM22/CDH1	6		GO:0060071	Wnt signaling pathway, planar cell polarity pathway	11/350	107/17913	7.87524e-06	0.000454795	0.000373525	PSMC1/AP2S1/PFN1/PSMD2/PSMB6/PSMC6/PSMD1/PSMC2/PSMD14/PSMA4/DKK1	11
																				GO:0046697	decidualization	3/138	24/17913	0.000804242	0.0291159	0.0257529	BSG/JUNB/STC1	3		GO:0016999	antibiotic metabolic process	12/350	130/17913	9.36798e-06	0.000521003	0.000427902	SDHD/CYBA/SDHC/GPX3/IDH1/SUCLA2/PDHB/PRDX3/SDHB/ACLY/FH/DLD	12
																				GO:0033344	cholesterol efflux	4/138	56/17913	0.000908027	0.0319839	0.0282896	ABCA5/NFKBIA/PLTP/SCARB1	4		GO:0043618	regulation of transcription from RNA polymerase II promoter in response to stress	11/350	109/17913	9.41971e-06	0.000521003	0.000427902	PSMC1/PSMD2/HIF1A/EGR1/PSMB6/PSMC6/PSMD1/PSMC2/PSMD14/HIGD1A/PSMA4	11
																				GO:0009612	response to mechanical stimulus	7/138	200/17913	0.000920298	0.0319839	0.0282896	TXNIP/JUP/SLC2A1/NFKBIA/FOS/MDK/PPL	7		GO:0090175	regulation of establishment of planar polarity	11/350	109/17913	9.41971e-06	0.000521003	0.000427902	PSMC1/AP2S1/PFN1/PSMD2/PSMB6/PSMC6/PSMD1/PSMC2/PSMD14/PSMA4/DKK1	11
																				GO:0045861	negative regulation of proteolysis	9/138	324/17913	0.000923478	0.0319839	0.0282896	CST6/GPX1/GAPDH/CST3/RPL11/TIMP1/SLPI/SPINT2/C3	9		GO:0031960	response to corticosteroid	13/350	155/17913	1.14079e-05	0.000622205	0.00051102	DUSP1/RAN/AREG/IL6/FOSL1/CYBA/ADAM9/EIF4EBP1/ND3/CLDN1/GOT1/EIF4E/ANXA1	13
																				GO:0016331	morphogenesis of embryonic epithelium	6/138	146/17913	0.000940768	0.0319839	0.0282896	SDC4/ST14/LAMA5/CELSR1/PLXNB2/SPINT2	6		GO:0006066	alcohol metabolic process	20/350	339/17913	1.24555e-05	0.00067004	0.000550307	SCD/INSIG1/RAN/SC5D/SQLE/IDI1/MSMO1/LDLR/ACAT2/FDFT1/FDPS/SOAT1/ALDH1A3/ACAA2/DHCR7/HMGCR/CYP1B1/ACLY/PRKAA1/GOT1	20
																				GO:0010810	regulation of cell-substrate adhesion	7/138	201/17913	0.00094748	0.0319839	0.0282896	SDC4/S100A10/JUP/RHOD/CDK6/ITGA6/MDK	7		GO:0044839	cell cycle G2/M phase transition	17/350	257/17913	1.30234e-05	0.000691121	0.000567621	PSMC1/NDE1/PSMD2/MAPRE1/CALM2/BABAM1/BORA/CCNH/PSMB6/PHLDA1/PSMC6/PSMD1/PSMC2/PSMD14/PPP1CB/PLK1/PSMA4	17
																				GO:0030301	cholesterol transport	5/138	98/17913	0.000965537	0.0321588	0.0284444	ABCA5/CLU/NFKBIA/PLTP/SCARB1	5		GO:0043620	regulation of DNA-templated transcription in response to stress	11/350	115/17913	1.57402e-05	0.000824155	0.000676882	PSMC1/PSMD2/HIF1A/EGR1/PSMB6/PSMC6/PSMD1/PSMC2/PSMD14/HIGD1A/PSMA4	11
																				GO:0046677	response to antibiotic	9/138	328/17913	0.00100644	0.0330802	0.0292593	TXNIP/GPX1/GSN/CLU/CST3/ID3/EEF2/CLDN7/LCN2	9		GO:0009167	purine ribonucleoside monophosphate metabolic process	19/350	317/17913	1.64846e-05	0.000851774	0.000699566	COX3/NDUFA5/HIF1A/ND3/PGAM1/NUP88/GART/PPIF/TIGAR/SEH1L/ALDOC/LDHA/ADK/PRKAA1/PFKFB2/ADSL/NDUFA4/DLD/NT5E	19
																				GO:0060706	cell differentiation involved in embryonic placenta development	3/138	26/17913	0.00102155	0.0331408	0.029313	KRT19/ST14/SPINT2	3		GO:0009126	purine nucleoside monophosphate metabolic process	19/350	318/17913	1.72246e-05	0.000878453	0.000721478	COX3/NDUFA5/HIF1A/ND3/PGAM1/NUP88/GART/PPIF/TIGAR/SEH1L/ALDOC/LDHA/ADK/PRKAA1/PFKFB2/ADSL/NDUFA4/DLD/NT5E	19
																				GO:0052547	regulation of peptidase activity	10/138	398/17913	0.00103888	0.0332709	0.029428	CST6/GPX1/GSN/GAPDH/CST3/S100A9/TIMP1/SLPI/SPINT2/C3	10		GO:0140014	mitotic nuclear division	16/350	237/17913	1.81794e-05	0.000915261	0.000751708	DUSP1/EREG/RAN/UBE2S/CAV2/CDC26/BORA/SEH1L/NAA50/ZW10/ZWINT/PLK1/MAD2L1/SPAG5/TRIP13/ANLN	16
																				GO:0001841	neural tube formation	5/138	100/17913	0.00105738	0.0334347	0.0295729	SDC4/ST14/CELSR1/PLXNB2/SPINT2	5		GO:0000086	G2/M transition of mitotic cell cycle	16/350	238/17913	1.91492e-05	0.000951886	0.000781788	PSMC1/NDE1/PSMD2/MAPRE1/CALM2/BORA/CCNH/PSMB6/PHLDA1/PSMC6/PSMD1/PSMC2/PSMD14/PPP1CB/PLK1/PSMA4	16
																				GO:0001890	placenta development	6/138	151/17913	0.00111988	0.0349681	0.0309292	BSG/KRT19/JUNB/ST14/STC1/SPINT2	6		GO:1902750	negative regulation of cell cycle G2/M phase transition	10/350	97/17913	1.98762e-05	0.000975675	0.000801326	PSMC1/PSMD2/BABAM1/PSMB6/PSMC6/PSMD1/PSMC2/PSMD14/PLK1/PSMA4	10
																				GO:0006402	mRNA catabolic process	9/138	338/17913	0.00124059	0.0378495	0.0334778	RPL32/RPL13/KHSRP/RPL18/RPL11/RPL8/RPL24/RPL9/RPL35	9		GO:0006979	response to oxidative stress	23/350	442/17913	2.13583e-05	0.00103548	0.000850446	PCGF2/DUSP1/AREG/CYCS/IL6/FOSL1/AXL/CYBA/MET/ADAM9/GSKIP/GPX3/IDH1/HIF1A/ND3/PRKRA/PPIF/PRDX3/NCOA7/CYP1B1/PRKAA1/TXNRD1/MGST1	23
																				GO:0034367	protein-containing complex remodeling	3/138	28/17913	0.00127276	0.0378495	0.0334778	ABCA5/PLTP/SCARB1	3		GO:0010498	proteasomal protein catabolic process	21/350	382/17913	2.18697e-05	0.00104734	0.000860188	RYBP/PSMC1/UBE2S/PSMD2/UBE2V2/SDCBP/PBK/CDC26/UBE2J1/PSMB6/BAG2/PSMC6/PSMD1/TMTC3/PSMC2/PSMD14/JKAMP/PLK2/PLK1/MAD2L1/PSMA4	21
																				GO:0034368	protein-lipid complex remodeling	3/138	28/17913	0.00127276	0.0378495	0.0334778	ABCA5/PLTP/SCARB1	3		GO:0006521	regulation of cellular amino acid metabolic process	8/350	61/17913	2.34214e-05	0.00110814	0.000910124	PSMC1/PSMD2/PSMB6/PSMC6/PSMD1/PSMC2/PSMD14/PSMA4	8
																				GO:0034369	plasma lipoprotein particle remodeling	3/138	28/17913	0.00127276	0.0378495	0.0334778	ABCA5/PLTP/SCARB1	3		GO:0061136	regulation of proteasomal protein catabolic process	13/350	167/17913	2.53302e-05	0.00118419	0.000972579	RYBP/PSMC1/UBE2V2/SDCBP/PBK/UBE2J1/BAG2/PSMC6/TMTC3/PSMC2/PSMD14/PLK2/PLK1	13
																				GO:0010001	glial cell differentiation	7/138	212/17913	0.00129029	0.0379193	0.0335395	GSN/CLU/GPC1/CDK6/B4GALT5/MDK/LAMB2	7		GO:0042542	response to hydrogen peroxide	12/350	144/17913	2.63907e-05	0.00120717	0.000991452	PCGF2/DUSP1/AREG/IL6/FOSL1/AXL/MET/ADAM9/PPIF/PRDX3/CYP1B1/PRKAA1	12
																				GO:0060047	heart contraction	8/138	275/17913	0.00132562	0.0385047	0.0340573	FXYD3/DSP/GPX1/STC1/JUP/GJA5/GAA/MAP2K3	8		GO:0043161	proteasome-mediated ubiquitin-dependent protein catabolic process	19/350	328/17913	2.64366e-05	0.00120717	0.000991452	RYBP/PSMC1/UBE2S/PSMD2/UBE2V2/SDCBP/PBK/CDC26/UBE2J1/PSMB6/PSMC6/PSMD1/PSMC2/PSMD14/JKAMP/PLK2/PLK1/MAD2L1/PSMA4	19
																				GO:0030203	glycosaminoglycan metabolic process	6/138	157/17913	0.0013681	0.0389451	0.0344469	SDC4/HSPG2/GPC1/CSPG4/B4GALT5/AGRN	6		GO:0072525	pyridine-containing compound biosynthetic process	12/350	145/17913	2.82752e-05	0.00127628	0.00104822	HIF1A/PGAM1/NUP88/NAMPT/TIGAR/SEH1L/ALDOC/LDHA/PRKAA1/PSAT1/PFKFB2/ME1	12
																				GO:0019730	antimicrobial humoral response	5/138	106/17913	0.00137197	0.0389451	0.0344469	CLU/GAPDH/S100A9/SLPI/LCN2	5		GO:0001736	establishment of planar polarity	11/350	123/17913	2.96763e-05	0.00130689	0.00107335	PSMC1/AP2S1/PFN1/PSMD2/PSMB6/PSMC6/PSMD1/PSMC2/PSMD14/PSMA4/DKK1	11
																				GO:0015918	sterol transport	5/138	107/17913	0.00143044	0.0401488	0.0355115	ABCA5/CLU/NFKBIA/PLTP/SCARB1	5		GO:0007164	establishment of tissue polarity	11/350	123/17913	2.96763e-05	0.00130689	0.00107335	PSMC1/AP2S1/PFN1/PSMD2/PSMB6/PSMC6/PSMD1/PSMC2/PSMD14/PSMA4/DKK1	11
																				GO:0009913	epidermal cell differentiation	9/138	346/17913	0.00145806	0.0404691	0.0357948	DSP/TXNIP/KRT19/ST14/JUP/CDH3/KRT17/KRT15/PPL	9		GO:0009161	ribonucleoside monophosphate metabolic process	19/350	331/17913	2.99516e-05	0.00130689	0.00107335	COX3/NDUFA5/HIF1A/ND3/PGAM1/NUP88/GART/PPIF/TIGAR/SEH1L/ALDOC/LDHA/ADK/PRKAA1/PFKFB2/ADSL/NDUFA4/DLD/NT5E	19
																				GO:0006022	aminoglycan metabolic process	6/138	161/17913	0.00155556	0.0427009	0.0377689	SDC4/HSPG2/GPC1/CSPG4/B4GALT5/AGRN	6		GO:0072594	establishment of protein localization to organelle	23/350	452/17913	3.03164e-05	0.00130827	0.00107449	RPL7/RAN/RPS26/TOMM40/TIMM17A/RPS2/CCT2/IDH1/NUDT19/YWHAQ/CCT4/YWHAH/LAMP2/AP3M1/PRKAA1/RPL15/TIMM23/HACL1/NCOA4/SRP9/PEX19/RPL41/KPNA2	23
																				GO:0003015	heart process	8/138	284/17913	0.00162459	0.0441112	0.0390162	FXYD3/DSP/GPX1/STC1/JUP/GJA5/GAA/MAP2K3	8		GO:0045862	positive regulation of proteolysis	19/350	333/17913	3.25211e-05	0.00138815	0.0011401	PSMC1/CYCS/TIMM17A/F3/ADAM9/PHB/NKX3-1/MYC/UBE2V2/ASPH/DDX3X/PPARG/BAG2/PSMC6/TMTC3/PSMC2/PSMD14/PLK2/PLK1	19
																				GO:0009991	response to extracellular stimulus	11/138	498/17913	0.00165487	0.0444502	0.0393161	GSN/STC1/CST3/SLC2A1/ITGA6/EEF2/FOS/GDF15/CYP24A1/LCN2/UPP1	11		GO:0006605	protein targeting	20/350	364/17913	3.4553e-05	0.00145903	0.00119831	RPL7/RPS26/TOMM40/TIMM17A/RPS2/IDH1/PAN3/NUDT19/SDCBP/YWHAQ/LAMP2/AP3M1/PRKAA1/RPL15/TIMM23/HACL1/NCOA4/SRP9/PEX19/RPL41	20
																				GO:0051235	maintenance of location	8/138	286/17913	0.00169777	0.0451174	0.0399062	GSN/JUP/NFKBIA/S100A9/GAA/SCARB1/C3/LCN2	8		GO:0045930	negative regulation of mitotic cell cycle	18/350	308/17913	3.83186e-05	0.00160082	0.00131476	DUSP1/PSMC1/PRMT1/PSMD2/NKX3-1/PSMB6/PSMC6/PSMD1/PSMC2/PSMD14/ZW10/ZWINT/PLK2/PLK1/MAD2L1/TRIP13/ZWILCH/PSMA4	18
																				GO:0044706	multi-multicellular organism process	7/138	225/17913	0.00181308	0.0476744	0.0421679	BSG/JUNB/STC1/CST3/SLC2A1/TIMP1/FOS	7		GO:0006085	acetyl-CoA biosynthetic process	5/350	21/17913	4.35234e-05	0.00179912	0.00147763	MPC1/PDHB/ACLY/ACAT1/DLD	5
																				GO:0086003	cardiac muscle cell contraction	4/138	68/17913	0.00187508	0.0487911	0.0431556	DSP/STC1/JUP/GJA5	4		GO:1903362	regulation of cellular protein catabolic process	15/350	230/17913	4.93208e-05	0.002003	0.00164507	RYBP/PSMC1/LDLR/UBE2V2/SDCBP/PBK/UBE2J1/ANXA2/BAG2/PSMC6/TMTC3/PSMC2/PSMD14/PLK2/PLK1	15
																														GO:0009636	response to toxic substance	24/350	499/17913	5.01051e-05	0.002003	0.00164507	PCGF2/DUSP1/AREG/ABCG2/IL6/FOSL1/RGS2/AXL/MET/ADAM9/EIF4EBP1/PHB/GPX3/CLDN1/GSTM3/HMGCR/PPIF/PRDX3/EGR1/PSMD14/CYP1B1/PRKAA1/TXNRD1/MGST1	24
																														GO:0043648	dicarboxylic acid metabolic process	9/350	87/17913	5.02853e-05	0.002003	0.00164507	IDH1/SUCLA2/GLUL/SDHB/ACLY/FH/GOT1/ME1/DLD	9
																														GO:0010948	negative regulation of cell cycle process	19/350	344/17913	5.04958e-05	0.002003	0.00164507	PCGF2/RYBP/DUSP1/PSMC1/PRMT1/PSMD2/BABAM1/PSMB6/PSMC6/PSMD1/PSMC2/PSMD14/EED/RRM2/PLK2/PLK1/MAD2L1/TRIP13/PSMA4	19
																														GO:0006520	cellular amino acid metabolic process	19/350	347/17913	5.67289e-05	0.00221728	0.00182106	PSMC1/DDAH1/PSMD2/IARS2/GART/PPA2/PSMB6/GLUL/PSMC6/PSMD1/PSMC2/PSMD14/PSAT1/ACAT1/GOT1/DARS2/TARS/DLD/PSMA4	19
																														GO:0000070	mitotic sister chromatid segregation	11/350	132/17913	5.70269e-05	0.00221728	0.00182106	DUSP1/RAN/CDC26/SEH1L/NAA50/ZW10/ZWINT/PLK1/MAD2L1/SPAG5/TRIP13	11
																														GO:0031146	SCF-dependent proteasomal ubiquitin-dependent protein catabolic process	8/350	69/17913	5.80719e-05	0.00223577	0.00183625	PSMC1/PSMD2/PSMB6/PSMC6/PSMD1/PSMC2/PSMD14/PSMA4	8
																														GO:0009123	nucleoside monophosphate metabolic process	19/350	349/17913	6.12553e-05	0.00233543	0.0019181	COX3/NDUFA5/HIF1A/ND3/PGAM1/NUP88/GART/PPIF/TIGAR/SEH1L/ALDOC/LDHA/ADK/PRKAA1/PFKFB2/ADSL/NDUFA4/DLD/NT5E	19
																														GO:0009144	purine nucleoside triphosphate metabolic process	18/350	321/17913	6.54579e-05	0.00247167	0.00202999	COX3/RAN/NDUFA5/HIF1A/ND3/PGAM1/NUP88/MOCS2/PPIF/TIGAR/SEH1L/ALDOC/LDHA/ADK/PRKAA1/PFKFB2/NDUFA4/DLD	18
																														GO:0034404	nucleobase-containing small molecule biosynthetic process	14/350	211/17913	7.28231e-05	0.00267483	0.00219685	NT5C2/AMD1/HIF1A/PGAM1/NUP88/TIGAR/SEH1L/ALDOC/LDHA/ADK/PRKAA1/PFKFB2/ACAT1/NT5E	14
																														GO:0035384	thioester biosynthetic process	7/350	53/17913	7.28819e-05	0.00267483	0.00219685	SCD/MPC1/PDHB/PPT1/ACLY/ACAT1/DLD	7
																														GO:0071616	acyl-CoA biosynthetic process	7/350	53/17913	7.28819e-05	0.00267483	0.00219685	SCD/MPC1/PDHB/PPT1/ACLY/ACAT1/DLD	7
																														GO:0034599	cellular response to oxidative stress	17/350	296/17913	7.77327e-05	0.00282645	0.00232137	PCGF2/CYCS/IL6/AXL/CYBA/MET/GSKIP/GPX3/HIF1A/PRKRA/PPIF/PRDX3/NCOA7/CYP1B1/PRKAA1/TXNRD1/MGST1	17
																														GO:1902036	regulation of hematopoietic stem cell differentiation	8/350	72/17913	7.90119e-05	0.0028466	0.00233793	PSMC1/PSMD2/PSMB6/PSMC6/PSMD1/PSMC2/PSMD14/PSMA4	8
																														GO:0006637	acyl-CoA metabolic process	9/350	93/17913	8.51098e-05	0.00301105	0.00247299	SCD/MPC1/DBI/SUCLA2/PDHB/PPT1/ACLY/ACAT1/DLD	9
																														GO:0035383	thioester metabolic process	9/350	93/17913	8.51098e-05	0.00301105	0.00247299	SCD/MPC1/DBI/SUCLA2/PDHB/PPT1/ACLY/ACAT1/DLD	9
																														GO:0000132	establishment of mitotic spindle orientation	5/350	24/17913	8.66321e-05	0.00303754	0.00249474	NDE1/ZW10/PLK1/MAD2L1/DYNLT1	5
																														GO:0001738	morphogenesis of a polarized epithelium	11/350	139/17913	9.11873e-05	0.00314116	0.00257985	PSMC1/AP2S1/PFN1/PSMD2/PSMB6/PSMC6/PSMD1/PSMC2/PSMD14/PSMA4/DKK1	11
																														GO:0051384	response to glucocorticoid	11/350	139/17913	9.11873e-05	0.00314116	0.00257985	DUSP1/AREG/IL6/FOSL1/ADAM9/EIF4EBP1/ND3/CLDN1/GOT1/EIF4E/ANXA1	11
																														GO:0019359	nicotinamide nucleotide biosynthetic process	11/350	142/17913	0.000110467	0.00373969	0.00307143	HIF1A/PGAM1/NUP88/NAMPT/TIGAR/SEH1L/ALDOC/LDHA/PRKAA1/PFKFB2/ME1	11
																														GO:0019363	pyridine nucleotide biosynthetic process	11/350	142/17913	0.000110467	0.00373969	0.00307143	HIF1A/PGAM1/NUP88/NAMPT/TIGAR/SEH1L/ALDOC/LDHA/PRKAA1/PFKFB2/ME1	11
																														GO:0009141	nucleoside triphosphate metabolic process	18/350	337/17913	0.000121272	0.00407038	0.00334302	COX3/RAN/NDUFA5/HIF1A/ND3/PGAM1/NUP88/MOCS2/PPIF/TIGAR/SEH1L/ALDOC/LDHA/ADK/PRKAA1/PFKFB2/NDUFA4/DLD	18
																														GO:0009166	nucleotide catabolic process	12/350	169/17913	0.000125284	0.00416942	0.00342437	NT5C2/HIF1A/PGAM1/NUP88/TIGAR/SEH1L/ALDOC/LDHA/PRKAA1/PFKFB2/ACAT1/NT5E	12
																														GO:0030177	positive regulation of Wnt signaling pathway	12/350	170/17913	0.000132479	0.00435637	0.00357791	PSMC1/GSKIP/PSMD2/DDX3X/PSMB6/PSMC6/PSMD1/PSMC2/PSMD14/DEPDC1B/PSMA4/DKK1	12
																														GO:0035567	non-canonical Wnt signaling pathway	11/350	145/17913	0.000133121	0.00435637	0.00357791	PSMC1/AP2S1/PFN1/PSMD2/PSMB6/PSMC6/PSMD1/PSMC2/PSMD14/PSMA4/DKK1	11
																														GO:0046434	organophosphate catabolic process	14/350	224/17913	0.000137508	0.00446276	0.00366529	LDLR/NT5C2/IDH1/HIF1A/PGAM1/NUP88/TIGAR/SEH1L/ALDOC/LDHA/PRKAA1/PFKFB2/ACAT1/NT5E	14
																														GO:1903050	regulation of proteolysis involved in cellular protein catabolic process	13/350	198/17913	0.000145631	0.00468766	0.00384999	RYBP/PSMC1/UBE2V2/SDCBP/PBK/UBE2J1/BAG2/PSMC6/TMTC3/PSMC2/PSMD14/PLK2/PLK1	13
																														GO:1901988	negative regulation of cell cycle phase transition	15/350	254/17913	0.000150042	0.00479036	0.00393434	DUSP1/PSMC1/PRMT1/PSMD2/BABAM1/PSMB6/PSMC6/PSMD1/PSMC2/PSMD14/PLK2/PLK1/MAD2L1/TRIP13/PSMA4	15
																														GO:0009205	purine ribonucleoside triphosphate metabolic process	17/350	314/17913	0.000158708	0.00502619	0.00412803	COX3/RAN/NDUFA5/HIF1A/ND3/PGAM1/NUP88/MOCS2/PPIF/TIGAR/SEH1L/ALDOC/LDHA/PRKAA1/PFKFB2/NDUFA4/DLD	17
																														GO:0009127	purine nucleoside monophosphate biosynthetic process	12/350	174/17913	0.000164909	0.00513966	0.00422123	HIF1A/PGAM1/NUP88/GART/TIGAR/SEH1L/ALDOC/LDHA/ADK/PRKAA1/PFKFB2/ADSL	12
																														GO:0009168	purine ribonucleoside monophosphate biosynthetic process	12/350	174/17913	0.000164909	0.00513966	0.00422123	HIF1A/PGAM1/NUP88/GART/TIGAR/SEH1L/ALDOC/LDHA/ADK/PRKAA1/PFKFB2/ADSL	12
																														GO:0033238	regulation of cellular amine metabolic process	8/350	80/17913	0.000167153	0.00516858	0.00424498	PSMC1/PSMD2/PSMB6/PSMC6/PSMD1/PSMC2/PSMD14/PSMA4	8
																														GO:1901292	nucleoside phosphate catabolic process	12/350	175/17913	0.000174003	0.00533834	0.00438441	NT5C2/HIF1A/PGAM1/NUP88/TIGAR/SEH1L/ALDOC/LDHA/PRKAA1/PFKFB2/ACAT1/NT5E	12
																														GO:0040001	establishment of mitotic spindle localization	5/350	28/17913	0.000187867	0.00567504	0.00466094	NDE1/ZW10/PLK1/MAD2L1/DYNLT1	5
																														GO:0051294	establishment of spindle orientation	5/350	28/17913	0.000187867	0.00567504	0.00466094	NDE1/ZW10/PLK1/MAD2L1/DYNLT1	5
																														GO:0009199	ribonucleoside triphosphate metabolic process	17/350	319/17913	0.000191451	0.00573916	0.0047136	COX3/RAN/NDUFA5/HIF1A/ND3/PGAM1/NUP88/MOCS2/PPIF/TIGAR/SEH1L/ALDOC/LDHA/PRKAA1/PFKFB2/NDUFA4/DLD	17
																														GO:0033865	nucleoside bisphosphate metabolic process	10/350	127/17913	0.000197243	0.0057804	0.00474747	SCD/MPC1/DBI/SUCLA2/PDHB/HMGCR/PPT1/ACLY/ACAT1/DLD	10
																														GO:0033875	ribonucleoside bisphosphate metabolic process	10/350	127/17913	0.000197243	0.0057804	0.00474747	SCD/MPC1/DBI/SUCLA2/PDHB/HMGCR/PPT1/ACLY/ACAT1/DLD	10
																														GO:0034032	purine nucleoside bisphosphate metabolic process	10/350	127/17913	0.000197243	0.0057804	0.00474747	SCD/MPC1/DBI/SUCLA2/PDHB/HMGCR/PPT1/ACLY/ACAT1/DLD	10
																														GO:0034383	low-density lipoprotein particle clearance	6/350	44/17913	0.000201095	0.00584962	0.00480432	AP2S1/LIPA/LDLR/SOAT1/ANXA2/NCEH1	6
																														GO:0010565	regulation of cellular ketone metabolic process	12/350	178/17913	0.000203898	0.00588757	0.00483549	STARD4/INSIG1/PSMC1/PSMD2/PPARG/EGR1/PSMB6/PSMC6/PSMD1/PSMC2/PSMD14/PSMA4	12
																														GO:0060218	hematopoietic stem cell differentiation	8/350	83/17913	0.000216211	0.00616065	0.00505977	PSMC1/PSMD2/PSMB6/PSMC6/PSMD1/PSMC2/PSMD14/PSMA4	8
																														GO:0035459	cargo loading into vesicle	4/350	16/17913	0.000216493	0.00616065	0.00505977	INSIG1/SEC23A/TMED2/SAR1A	4
																														GO:1901991	negative regulation of mitotic cell cycle phase transition	14/350	235/17913	0.000226402	0.00639626	0.00525328	DUSP1/PSMC1/PRMT1/PSMD2/PSMB6/PSMC6/PSMD1/PSMC2/PSMD14/PLK2/PLK1/MAD2L1/TRIP13/PSMA4	14
																														GO:0043470	regulation of carbohydrate catabolic process	8/350	84/17913	0.000234971	0.00659094	0.00541317	HIF1A/PGAM1/NUP88/TIGAR/SEH1L/PPP1CB/PRKAA1/PFKFB2	8
																														GO:0051099	positive regulation of binding	12/350	181/17913	0.000238068	0.00663045	0.00544562	RAN/BDNF/MET/PLAUR/FKBP1A/MAPRE1/CALM2/ADD2/PPARG/ANXA2/NRP1/PLK2	12
																														GO:0010972	negative regulation of G2/M transition of mitotic cell cycle	8/350	85/17913	0.000255044	0.0070039	0.00575234	PSMC1/PSMD2/PSMB6/PSMC6/PSMD1/PSMC2/PSMD14/PSMA4	8
																														GO:1901532	regulation of hematopoietic progenitor cell differentiation	8/350	85/17913	0.000255044	0.0070039	0.00575234	PSMC1/PSMD2/PSMB6/PSMC6/PSMD1/PSMC2/PSMD14/PSMA4	8
																														GO:0000819	sister chromatid segregation	11/350	157/17913	0.000267479	0.00729439	0.00599091	DUSP1/RAN/CDC26/SEH1L/NAA50/ZW10/ZWINT/PLK1/MAD2L1/SPAG5/TRIP13	11
																														GO:0061298	retina vasculature development in camera-type eye	4/350	17/17913	0.000278764	0.00754969	0.0062006	HIF1A/NRP1/CYP1B1/CLIC4	4
																														GO:0051438	regulation of ubiquitin-protein transferase activity	6/350	47/17913	0.000291208	0.00777667	0.00638701	RPS2/UBE2S/UBE2N/BAG2/PLK1/MAD2L1	6
																														GO:0042180	cellular ketone metabolic process	14/350	241/17913	0.000293086	0.00777667	0.00638701	STARD4/INSIG1/PSMC1/PSMD2/HMGCR/PPARG/EGR1/PSMB6/PSMC6/PSMD1/GLO1/PSMC2/PSMD14/PSMA4	14
																														GO:0097237	cellular response to toxic substance	14/350	241/17913	0.000293086	0.00777667	0.00638701	PCGF2/ABCG2/IL6/AXL/MET/GPX3/GSTM3/PPIF/PRDX3/EGR1/CYP1B1/PRKAA1/TXNRD1/MGST1	14
																														GO:0006096	glycolytic process	9/350	110/17913	0.000307496	0.00806679	0.00662529	HIF1A/PGAM1/NUP88/TIGAR/SEH1L/ALDOC/LDHA/PRKAA1/PFKFB2	9
																														GO:1901990	regulation of mitotic cell cycle phase transition	20/350	428/17913	0.000308128	0.00806679	0.00662529	DUSP1/PSMC1/NDE1/PRMT1/PSMD2/MAPRE1/DDX3X/CDC26/PSMB6/PSMC6/PSMD1/PSMC2/PSMD14/ZW10/PLK2/PLK1/MAD2L1/TRIP13/PSMA4/ANLN	20
																														GO:0090263	positive regulation of canonical Wnt signaling pathway	10/350	135/17913	0.0003238	0.00830112	0.00681775	PSMC1/GSKIP/PSMD2/DDX3X/PSMB6/PSMC6/PSMD1/PSMC2/PSMD14/PSMA4	10
																														GO:0033866	nucleoside bisphosphate biosynthetic process	7/350	67/17913	0.000325534	0.00830112	0.00681775	SCD/MPC1/PDHB/PPT1/ACLY/ACAT1/DLD	7
																														GO:0034030	ribonucleoside bisphosphate biosynthetic process	7/350	67/17913	0.000325534	0.00830112	0.00681775	SCD/MPC1/PDHB/PPT1/ACLY/ACAT1/DLD	7
																														GO:0034033	purine nucleoside bisphosphate biosynthetic process	7/350	67/17913	0.000325534	0.00830112	0.00681775	SCD/MPC1/PDHB/PPT1/ACLY/ACAT1/DLD	7
																														GO:0006757	ATP generation from ADP	9/350	111/17913	0.000328981	0.00833489	0.00684548	HIF1A/PGAM1/NUP88/TIGAR/SEH1L/ALDOC/LDHA/PRKAA1/PFKFB2	9
																														GO:1901987	regulation of cell cycle phase transition	21/350	464/17913	0.000336052	0.00843438	0.0069272	DUSP1/PSMC1/NDE1/PRMT1/PSMD2/MAPRE1/DDX3X/BABAM1/CDC26/PSMB6/PSMC6/PSMD1/PSMC2/PSMD14/ZW10/PLK2/PLK1/MAD2L1/TRIP13/PSMA4/ANLN	21
																														GO:0009156	ribonucleoside monophosphate biosynthetic process	12/350	188/17913	0.000337203	0.00843438	0.0069272	HIF1A/PGAM1/NUP88/GART/TIGAR/SEH1L/ALDOC/LDHA/ADK/PRKAA1/PFKFB2/ADSL	12
																														GO:0007005	mitochondrion organization	21/350	466/17913	0.000355744	0.00881334	0.00723844	MLLT11/CYCS/TOMM40/TIMM17A/PLAUR/NDUFA5/ACAA2/PHB/HIF1A/ND3/CAV2/YWHAQ/YWHAH/PPIF/TIGAR/TFB2M/PRDX3/PRKAA1/HIGD1A/TIMM23/DYNLT1	21
																														GO:0043393	regulation of protein binding	13/350	217/17913	0.000356843	0.00881334	0.00723844	RAN/BDNF/MET/NKX3-1/FKBP1A/MAPRE1/ADD2/ANXA2/NRP1/BAG2/PLK2/PLK1/DKK1	13
																														GO:0044272	sulfur compound biosynthetic process	12/350	190/17913	0.000371245	0.00911175	0.00748352	GSTT2B/SCD/MPC1/AMD1/CHAC2/PDHB/GSTM3/PPT1/ACLY/ACAT1/MGST1/DLD	12
																														GO:0051196	regulation of coenzyme metabolic process	8/350	90/17913	0.000377594	0.00921001	0.00756422	HIF1A/PGAM1/NUP88/TIGAR/SEH1L/PRKAA1/PFKFB2/ME1	8
																														GO:0042866	pyruvate biosynthetic process	9/350	114/17913	0.000401001	0.00972056	0.00798354	HIF1A/PGAM1/NUP88/TIGAR/SEH1L/ALDOC/LDHA/PRKAA1/PFKFB2	9
																														GO:0045732	positive regulation of protein catabolic process	12/350	192/17913	0.00040815	0.00983316	0.00807602	C4BPB/PSMC1/LDLR/ADAM9/UBE2V2/SEC22B/BAG2/PSMC6/TMTC3/PSMC2/PLK2/PLK1	12
																														GO:0006084	acetyl-CoA metabolic process	5/350	33/17913	0.000418788	0.0100279	0.00823598	MPC1/PDHB/ACLY/ACAT1/DLD	5
																														GO:0032092	positive regulation of protein binding	8/350	93/17913	0.000471643	0.0111575	0.0091637	RAN/BDNF/FKBP1A/MAPRE1/ADD2/ANXA2/NRP1/PLK2	8
																														GO:1901800	positive regulation of proteasomal protein catabolic process	8/350	93/17913	0.000471643	0.0111575	0.0091637	PSMC1/UBE2V2/BAG2/PSMC6/TMTC3/PSMC2/PLK2/PLK1	8
																														GO:0009124	nucleoside monophosphate biosynthetic process	12/350	196/17913	0.000491317	0.0115533	0.00948877	HIF1A/PGAM1/NUP88/GART/TIGAR/SEH1L/ALDOC/LDHA/ADK/PRKAA1/PFKFB2/ADSL	12
																														GO:0090090	negative regulation of canonical Wnt signaling pathway	11/350	169/17913	0.000501847	0.0117307	0.00963445	PSMC1/PSMD2/EGR1/PSMB6/PSMC6/PSMD1/PSMC2/PSMD14/HDAC1/PSMA4/DKK1	11
																														GO:0044766	multi-organism transport	7/350	73/17913	0.000551967	0.0126876	0.0104204	RAN/THOC3/NUP88/CAV2/SEH1L/DYNLT1/KPNA2	7
																														GO:1902579	multi-organism localization	7/350	73/17913	0.000551967	0.0126876	0.0104204	RAN/THOC3/NUP88/CAV2/SEH1L/DYNLT1/KPNA2	7
																														GO:0046034	ATP metabolic process	15/350	287/17913	0.000552478	0.0126876	0.0104204	COX3/NDUFA5/HIF1A/ND3/PGAM1/NUP88/PPIF/TIGAR/SEH1L/ALDOC/LDHA/PRKAA1/PFKFB2/NDUFA4/DLD	15
																														GO:0009895	negative regulation of catabolic process	15/350	288/17913	0.000572727	0.0130762	0.0107395	RYBP/MET/PHB/SDCBP/PBK/SERPINE2/HMGCR/NAMPT/SEC22B/TIGAR/UBE2J1/ANXA2/PRKAA1/EIF4G2/MAD2L1	15
																														GO:0006888	ER to Golgi vesicle-mediated transport	11/350	172/17913	0.000581778	0.013206	0.0108462	INSIG1/CAPZA1/SEC23A/AREG/CD55/CNIH4/SEC22B/TMED2/ZW10/SAR1A/ACTR10	11
																														GO:0044106	cellular amine metabolic process	9/350	121/17913	0.000620492	0.0139238	0.0114357	PSMC1/PSMD2/AMD1/PSMB6/PSMC6/PSMD1/PSMC2/PSMD14/PSMA4	9
																														GO:0046031	ADP metabolic process	9/350	121/17913	0.000620492	0.0139238	0.0114357	HIF1A/PGAM1/NUP88/TIGAR/SEH1L/ALDOC/LDHA/PRKAA1/PFKFB2	9
																														GO:0051293	establishment of spindle localization	5/350	36/17913	0.000634086	0.014148	0.0116199	NDE1/ZW10/PLK1/MAD2L1/DYNLT1	5
																														GO:0042594	response to starvation	11/350	174/17913	0.000640756	0.0141761	0.0116429	EIF4EBP1/FADS1/SLC38A2/PPARG/SEH1L/LAMP2/GLUL/PRKAA1/HIGD1A/ACAT1/ADSL	11
																														GO:1902749	regulation of cell cycle G2/M phase transition	12/350	202/17913	0.000642564	0.0141761	0.0116429	PSMC1/NDE1/PSMD2/MAPRE1/BABAM1/PSMB6/PSMC6/PSMD1/PSMC2/PSMD14/PLK1/PSMA4	12
																														GO:0006110	regulation of glycolytic process	7/350	75/17913	0.00065041	0.0142691	0.0117192	HIF1A/PGAM1/NUP88/TIGAR/SEH1L/PRKAA1/PFKFB2	7
																														GO:0000280	nuclear division	17/350	357/17913	0.000696806	0.015202	0.0124855	DUSP1/EREG/RAN/UBE2S/CAV2/CDC26/BORA/SEH1L/NAA50/ZW10/TDRKH/ZWINT/PLK1/MAD2L1/SPAG5/TRIP13/ANLN	17
																														GO:0006457	protein folding	11/350	176/17913	0.000704632	0.0152878	0.0125559	PDIA3/PSMC1/GRPEL1/CCT2/FKBP1A/CCT4/BAG2/VBP1/PDIA6/CHORDC1/PEX19	11
																														GO:0019083	viral transcription	11/350	177/17913	0.000738504	0.015874	0.0130373	RPL7/RPS26/RPS2/POLR2E/NUP88/POLR2C/SEH1L/RPL15/POLR2K/HDAC1/RPL41	11
																														GO:0042177	negative regulation of protein catabolic process	9/350	124/17913	0.000740658	0.015874	0.0130373	RYBP/PHB/SDCBP/PBK/SERPINE2/HMGCR/UBE2J1/ANXA2/MAD2L1	9
																														GO:0007088	regulation of mitotic nuclear division	10/350	150/17913	0.000743776	0.015874	0.0130373	DUSP1/EREG/CAV2/CDC26/BORA/ZW10/PLK1/MAD2L1/TRIP13/ANLN	10
																														GO:0046394	carboxylic acid biosynthetic process	19/350	426/17913	0.000761415	0.0160941	0.0132181	STARD4/SCD/INSIG1/ALDH1A3/HIF1A/FADS1/SUCLA2/PGAM1/NUP88/GART/TIGAR/SEH1L/ALDOC/GLUL/LDHA/PRKAA1/PSAT1/PFKFB2/GOT1	19
																														GO:0030811	regulation of nucleotide catabolic process	7/350	77/17913	0.000762287	0.0160941	0.0132181	HIF1A/PGAM1/NUP88/TIGAR/SEH1L/PRKAA1/PFKFB2	7
																														GO:0016053	organic acid biosynthetic process	19/350	427/17913	0.000782951	0.016442	0.0135039	STARD4/SCD/INSIG1/ALDH1A3/HIF1A/FADS1/SUCLA2/PGAM1/NUP88/GART/TIGAR/SEH1L/ALDOC/GLUL/LDHA/PRKAA1/PSAT1/PFKFB2/GOT1	19
																														GO:1904666	regulation of ubiquitin protein ligase activity	4/350	22/17913	0.000793175	0.0165637	0.0136038	UBE2S/BAG2/PLK1/MAD2L1	4
																														GO:0043471	regulation of cellular carbohydrate catabolic process	3/350	10/17913	0.0008014	0.0165637	0.0136038	PGAM1/TIGAR/PPP1CB	3
																														GO:0061299	retina vasculature morphogenesis in camera-type eye	3/350	10/17913	0.0008014	0.0165637	0.0136038	NRP1/CYP1B1/CLIC4	3
																														GO:0038061	NIK/NF-kappaB signaling	11/350	179/17913	0.000810314	0.0166602	0.0136831	PTP4A3/PSMC1/PSMD2/PPP4C/PSMB6/PSMC6/PSMD1/PSMC2/PSMD14/COPS8/PSMA4	11
																														GO:0048285	organelle fission	18/350	395/17913	0.000815143	0.0166722	0.013693	DUSP1/EREG/RAN/UBE2S/CAV2/CDC26/BORA/SEH1L/NAA50/ZW10/TDRKH/ZWINT/PEX19/PLK1/MAD2L1/SPAG5/TRIP13/ANLN	18
																														GO:0006879	cellular iron ion homeostasis	6/350	57/17913	0.000835679	0.0170037	0.0139652	TFRC/FTH1/ABCG2/HIF1A/MYC/NCOA4	6
																														GO:2001233	regulation of apoptotic signaling pathway	18/350	397/17913	0.000863587	0.017481	0.0143572	PCGF2/PDIA3/MLLT11/BDNF/PLAUR/ACAA2/NKX3-1/HIF1A/TNFRSF12A/DDX3X/VDAC2/PRKRA/YWHAQ/YWHAH/PPIF/NRP1/HIGD1A/HDAC1	18
																														GO:0006289	nucleotide-excision repair	8/350	102/17913	0.000872909	0.0175791	0.0144378	FAN1/POLR2E/POLR2C/CHD1L/CCNH/COPS8/POLR2K/SLC30A9	8
																														GO:0031333	negative regulation of protein complex assembly	9/350	127/17913	0.000879156	0.0176145	0.0144669	INSIG1/PTGER4/PFN1/EIF4EBP1/MAPRE1/ADD2/DDX3X/VDAC2/DKK1	9
																														GO:1905330	regulation of morphogenesis of an epithelium	11/350	181/17913	0.000887823	0.0176979	0.0145353	PSMC1/AP2S1/PFN1/PSMD2/PSMB6/PSMC6/PSMD1/PSMC2/PSMD14/PSMA4/DKK1	11
																														GO:0009308	amine metabolic process	9/350	128/17913	0.00092974	0.0184398	0.0151447	PSMC1/PSMD2/AMD1/PSMB6/PSMC6/PSMD1/PSMC2/PSMD14/PSMA4	9
																														GO:0051098	regulation of binding	17/350	368/17913	0.000973573	0.0191986	0.0157679	RAN/BDNF/MET/PLAUR/NKX3-1/FKBP1A/MAPRE1/CALM2/ADD2/PPARG/ANXA2/NRP1/BAG2/PEX19/PLK2/PLK1/DKK1	17
																														GO:0006165	nucleoside diphosphate phosphorylation	9/350	129/17913	0.000982662	0.0191986	0.0157679	HIF1A/PGAM1/NUP88/TIGAR/SEH1L/ALDOC/LDHA/PRKAA1/PFKFB2	9
																														GO:1903364	positive regulation of cellular protein catabolic process	9/350	129/17913	0.000982662	0.0191986	0.0157679	PSMC1/LDLR/UBE2V2/BAG2/PSMC6/TMTC3/PSMC2/PLK2/PLK1	9
																														GO:0071383	cellular response to steroid hormone stimulus	13/350	243/17913	0.00102918	0.0200079	0.0164326	RAN/EIF4EBP1/STRN3/PHB/NKX3-1/ND3/CRY1/PPARG/YWHAH/NCOA4/HDAC1/EIF4E/ANXA1	13
																														GO:0051493	regulation of cytoskeleton organization	20/350	472/17913	0.00104663	0.0202468	0.0166288	PTGER4/NTF3/CFL1/PFN1/MET/CFL2/MAPRE1/ADD2/CYFIP1/BORA/NRP1/ARPC5/PRKAA1/CHORDC1/PLK2/PLK1/SPAG5/ARHGDIB/CLIC4/DYNLT1	20
																														GO:0006402	mRNA catabolic process	16/350	338/17913	0.00105642	0.0203307	0.0166977	RPL7/PSMC1/RPS26/RPS2/PSMD2/LSM5/EXOSC8/PAN3/PSMB6/PSMC6/PSMD1/PSMC2/PSMD14/RPL15/RPL41/PSMA4	16
																														GO:0010389	regulation of G2/M transition of mitotic cell cycle	11/350	185/17913	0.00106132	0.0203307	0.0166977	PSMC1/NDE1/PSMD2/MAPRE1/PSMB6/PSMC6/PSMD1/PSMC2/PSMD14/PLK1/PSMA4	11
																														GO:0046939	nucleotide phosphorylation	9/350	131/17913	0.00109584	0.0208273	0.0171055	HIF1A/PGAM1/NUP88/TIGAR/SEH1L/ALDOC/LDHA/PRKAA1/PFKFB2	9
																														GO:0046794	transport of virus	6/350	60/17913	0.00109785	0.0208273	0.0171055	RAN/NUP88/CAV2/SEH1L/DYNLT1/KPNA2	6
																														GO:0006140	regulation of nucleotide metabolic process	9/350	132/17913	0.00115626	0.0218299	0.017929	HIF1A/PGAM1/NUP88/PPIF/TIGAR/SEH1L/PRKAA1/PFKFB2/ME1	9
																														GO:0051653	spindle localization	5/350	41/17913	0.00116387	0.0218685	0.0179607	NDE1/ZW10/PLK1/MAD2L1/DYNLT1	5
																														GO:0046916	cellular transition metal ion homeostasis	7/350	83/17913	0.00119141	0.0222793	0.0182981	TFRC/FTH1/ABCG2/HIF1A/MYC/NCOA4/SLC30A9	7
																														GO:0009145	purine nucleoside triphosphate biosynthetic process	10/350	160/17913	0.00121899	0.0224805	0.0184633	HIF1A/PGAM1/NUP88/TIGAR/SEH1L/ALDOC/LDHA/ADK/PRKAA1/PFKFB2	10
																														GO:0009135	purine nucleoside diphosphate metabolic process	9/350	133/17913	0.00121934	0.0224805	0.0184633	HIF1A/PGAM1/NUP88/TIGAR/SEH1L/ALDOC/LDHA/PRKAA1/PFKFB2	9
																														GO:0009179	purine ribonucleoside diphosphate metabolic process	9/350	133/17913	0.00121934	0.0224805	0.0184633	HIF1A/PGAM1/NUP88/TIGAR/SEH1L/ALDOC/LDHA/PRKAA1/PFKFB2	9
																														GO:0030260	entry into host cell	9/350	134/17913	0.00128517	0.0232575	0.0191015	TFRC/AXL/MET/LDLR/CD55/CLDN1/CAV2/CD46/DYNLT1	9
																														GO:0044409	entry into host	9/350	134/17913	0.00128517	0.0232575	0.0191015	TFRC/AXL/MET/LDLR/CD55/CLDN1/CAV2/CD46/DYNLT1	9
																														GO:0051806	entry into cell of other organism involved in symbiotic interaction	9/350	134/17913	0.00128517	0.0232575	0.0191015	TFRC/AXL/MET/LDLR/CD55/CLDN1/CAV2/CD46/DYNLT1	9
																														GO:0051828	entry into other organism involved in symbiotic interaction	9/350	134/17913	0.00128517	0.0232575	0.0191015	TFRC/AXL/MET/LDLR/CD55/CLDN1/CAV2/CD46/DYNLT1	9
																														GO:1900120	regulation of receptor binding	4/350	25/17913	0.00130977	0.0235939	0.0193778	BDNF/NKX3-1/ANXA2/NRP1	4
																														GO:1903052	positive regulation of proteolysis involved in cellular protein catabolic process	8/350	109/17913	0.00134456	0.0240366	0.0197414	PSMC1/UBE2V2/BAG2/PSMC6/TMTC3/PSMC2/PLK2/PLK1	8
																														GO:0006790	sulfur compound metabolic process	16/350	346/17913	0.00134659	0.0240366	0.0197414	GSTT2B/SCD/MPC1/DBI/AMD1/IDH1/CHAC2/SUCLA2/PDHB/GSTM3/PPT1/GLO1/ACLY/ACAT1/MGST1/DLD	16
																														GO:0009185	ribonucleoside diphosphate metabolic process	9/350	135/17913	0.00135384	0.0240567	0.0197579	HIF1A/PGAM1/NUP88/TIGAR/SEH1L/ALDOC/LDHA/PRKAA1/PFKFB2	9
																														GO:0019080	viral gene expression	11/350	191/17913	0.00137329	0.0242924	0.0199515	RPL7/RPS26/RPS2/POLR2E/NUP88/POLR2C/SEH1L/RPL15/POLR2K/HDAC1/RPL41	11
																														GO:1903578	regulation of ATP metabolic process	8/350	110/17913	0.0014259	0.0249084	0.0204574	HIF1A/PGAM1/NUP88/PPIF/TIGAR/SEH1L/PRKAA1/PFKFB2	8
																														GO:0046033	AMP metabolic process	3/350	12/17913	0.00142715	0.0249084	0.0204574	ADK/ADSL/NT5E	3
																														GO:0090110	cargo loading into COPII-coated vesicle	3/350	12/17913	0.00142715	0.0249084	0.0204574	INSIG1/SEC23A/SAR1A	3
																														GO:0051054	positive regulation of DNA metabolic process	12/350	222/17913	0.00145575	0.0252952	0.020775	EREG/TFRC/IL6/CCT2/MYC/UBE2V2/ANXA3/BABAM1/CACYBP/CCT4/UBE2N/TIGAR	12
																														GO:0034612	response to tumor necrosis factor	14/350	284/17913	0.00146339	0.025316	0.0207922	PSMC1/ANKRD1/CYBA/ADAM9/PSMD2/NKX3-1/CLDN1/TNFRSF12A/PSMB6/PSMC6/PSMD1/PSMC2/PSMD14/PSMA4	14
																														GO:0006839	mitochondrial transport	12/350	224/17913	0.00157047	0.0270493	0.0222157	TOMM40/TIMM17A/ACAA2/MCU/YWHAQ/YWHAH/PPIF/MTX2/PRKAA1/TIMM23/KIF1BP/DYNLT1	12
																														GO:0030071	regulation of mitotic metaphase/anaphase transition	5/350	44/17913	0.00160802	0.0275751	0.0226476	DUSP1/CDC26/PLK1/MAD2L1/TRIP13	5
																														GO:0071496	cellular response to external stimulus	15/350	320/17913	0.00165147	0.0281971	0.0231584	PTGER4/ANKRD1/FOSL1/AXL/CYBA/FADS1/SLC38A2/PPARG/NAMPT/SEH1L/LAMP2/GLUL/PRKAA1/HIGD1A/GOT1	15
																														GO:0002223	stimulatory C-type lectin receptor signaling pathway	8/350	113/17913	0.00169358	0.0287909	0.0236461	PSMC1/PSMD2/PSMB6/PSMC6/PSMD1/PSMC2/PSMD14/PSMA4	8
																														GO:0000075	cell cycle checkpoint	11/350	197/17913	0.00175688	0.029699	0.0243919	DUSP1/PRMT1/BABAM1/CRY1/ZW10/ZWINT/PLK2/PLK1/MAD2L1/TRIP13/ZWILCH	11
																														GO:0035902	response to immobilization stress	4/350	27/17913	0.00176213	0.029699	0.0243919	GAL/PHB/PPARG/GOT1	4
																														GO:0051193	regulation of cofactor metabolic process	8/350	114/17913	0.00179114	0.030059	0.0246876	HIF1A/PGAM1/NUP88/TIGAR/SEH1L/PRKAA1/PFKFB2/ME1	8
																														GO:0006089	lactate metabolic process	3/350	13/17913	0.00182856	0.0302989	0.0248846	HIF1A/TIGAR/PFKFB2	3
																														GO:0006109	regulation of carbohydrate metabolic process	11/350	198/17913	0.00182858	0.0302989	0.0248846	FAM3C/HIF1A/SDHAF3/PGAM1/NUP88/CRY1/TIGAR/SEH1L/PPP1CB/PRKAA1/PFKFB2	11
																														GO:0030178	negative regulation of Wnt signaling pathway	11/350	198/17913	0.00182858	0.0302989	0.0248846	PSMC1/PSMD2/EGR1/PSMB6/PSMC6/PSMD1/PSMC2/PSMD14/HDAC1/PSMA4/DKK1	11
																														GO:2001169	regulation of ATP biosynthetic process	7/350	90/17913	0.00190932	0.0315037	0.0258742	HIF1A/PGAM1/NUP88/TIGAR/SEH1L/PRKAA1/PFKFB2	7
																														GO:0000302	response to reactive oxygen species	12/350	230/17913	0.00196017	0.0321709	0.0264221	PCGF2/DUSP1/AREG/IL6/FOSL1/AXL/MET/ADAM9/PPIF/PRDX3/CYP1B1/PRKAA1	12
																														GO:1902099	regulation of metaphase/anaphase transition of cell cycle	5/350	46/17913	0.00196613	0.0321709	0.0264221	DUSP1/CDC26/PLK1/MAD2L1/TRIP13	5
																														GO:0002220	innate immune response activating cell surface receptor signaling pathway	8/350	116/17913	0.00199954	0.0323135	0.0265392	PSMC1/PSMD2/PSMB6/PSMC6/PSMD1/PSMC2/PSMD14/PSMA4	8
																														GO:1902850	microtubule cytoskeleton organization involved in mitosis	8/350	116/17913	0.00199954	0.0323135	0.0265392	RAN/NDE1/BORA/ZW10/PLK2/PLK1/MAD2L1/DYNLT1	8
																														GO:2000736	regulation of stem cell differentiation	8/350	116/17913	0.00199954	0.0323135	0.0265392	PSMC1/PSMD2/PSMB6/PSMC6/PSMD1/PSMC2/PSMD14/PSMA4	8
																														GO:0051443	positive regulation of ubiquitin-protein transferase activity	4/350	28/17913	0.0020245	0.0325829	0.0267605	RPS2/UBE2S/UBE2N/PLK1	4
																														GO:0006900	vesicle budding from membrane	7/350	91/17913	0.0020345	0.0326102	0.0267829	INSIG1/SEC23A/AREG/SEC22B/ANXA2/TMED2/SAR1A	7
																														GO:0051783	regulation of nuclear division	10/350	172/17913	0.00208954	0.0333561	0.0273955	DUSP1/EREG/CAV2/CDC26/BORA/ZW10/PLK1/MAD2L1/TRIP13/ANLN	10
																														GO:0043467	regulation of generation of precursor metabolites and energy	9/350	144/17913	0.00211462	0.0336193	0.0276117	HIF1A/PGAM1/NUP88/PPIF/TIGAR/SEH1L/PPP1CB/PRKAA1/PFKFB2	9
																														GO:0035690	cellular response to drug	16/350	362/17913	0.00213139	0.0336193	0.0276117	PCGF2/TFRC/IL6/AXL/CYBA/MET/EIF4EBP1/NKX3-1/MYC/TMEM38B/PPIF/EGR1/CYP1B1/PRKAA1/RAP1B/EIF4E	16
																														GO:0060828	regulation of canonical Wnt signaling pathway	13/350	264/17913	0.00215697	0.0336193	0.0276117	PSMC1/GSKIP/PSMD2/DDX3X/EGR1/PSMB6/PSMC6/PSMD1/PSMC2/PSMD14/HDAC1/PSMA4/DKK1	13
																														GO:0007091	metaphase/anaphase transition of mitotic cell cycle	5/350	47/17913	0.00216553	0.0336193	0.0276117	DUSP1/CDC26/PLK1/MAD2L1/TRIP13	5
																														GO:0010965	regulation of mitotic sister chromatid separation	5/350	47/17913	0.00216553	0.0336193	0.0276117	DUSP1/CDC26/PLK1/MAD2L1/TRIP13	5
																														GO:0035722	interleukin-12-mediated signaling pathway	5/350	47/17913	0.00216553	0.0336193	0.0276117	CAPZA1/CFL1/ANXA2/RAP1B/SNRPA1	5
																														GO:2001022	positive regulation of response to DNA damage stimulus	7/350	92/17913	0.00216595	0.0336193	0.0276117	ANKRD1/NKX3-1/MYC/UBE2V2/BABAM1/UBE2N/TIGAR	7
																														GO:0006353	DNA-templated transcription, termination	6/350	69/17913	0.00227055	0.0349665	0.0287182	SMN1/POLR2E/SNRPE/CCNH/SNRPG/POLR2K	6
																														GO:0045454	cell redox homeostasis	6/350	69/17913	0.00227055	0.0349665	0.0287182	PDIA3/CYBA/TXNDC9/TMX1/PDIA6/DLD	6
																														GO:0015936	coenzyme A metabolic process	3/350	14/17913	0.00229376	0.035169	0.0288845	HMGCR/ACLY/ACAT1	3
																														GO:0071356	cellular response to tumor necrosis factor	13/350	266/17913	0.00230364	0.035169	0.0288845	PSMC1/ANKRD1/CYBA/PSMD2/NKX3-1/CLDN1/TNFRSF12A/PSMB6/PSMC6/PSMD1/PSMC2/PSMD14/PSMA4	13
																														GO:0006006	glucose metabolic process	11/350	204/17913	0.00231057	0.035169	0.0288845	FAM3C/SDHAF3/PGAM1/PDHB/CRY1/TIGAR/ALDOC/PPP1CB/PRKAA1/PFKFB2/GOT1	11
																														GO:0009142	nucleoside triphosphate biosynthetic process	10/350	175/17913	0.00237123	0.0358147	0.0294148	HIF1A/PGAM1/NUP88/TIGAR/SEH1L/ALDOC/LDHA/ADK/PRKAA1/PFKFB2	10
																														GO:0010821	regulation of mitochondrion organization	10/350	175/17913	0.00237123	0.0358147	0.0294148	MLLT11/PLAUR/ACAA2/HIF1A/YWHAQ/YWHAH/PPIF/TIGAR/PRKAA1/HIGD1A	10
																														GO:0007093	mitotic cell cycle checkpoint	9/350	147/17913	0.00243284	0.0364837	0.0299643	DUSP1/PRMT1/ZW10/ZWINT/PLK2/PLK1/MAD2L1/TRIP13/ZWILCH	9
																														GO:0034381	plasma lipoprotein particle clearance	6/350	70/17913	0.0024434	0.0364837	0.0299643	AP2S1/LIPA/LDLR/SOAT1/ANXA2/NCEH1	6
																														GO:0090114	COPII-coated vesicle budding	6/350	70/17913	0.0024434	0.0364837	0.0299643	INSIG1/SEC23A/AREG/SEC22B/TMED2/SAR1A	6
																														GO:0006401	RNA catabolic process	16/350	368/17913	0.00251053	0.0373441	0.0306709	RPL7/PSMC1/RPS26/RPS2/PSMD2/LSM5/EXOSC8/PAN3/PSMB6/PSMC6/PSMD1/PSMC2/PSMD14/RPL15/RPL41/PSMA4	16
																														GO:0051052	regulation of DNA metabolic process	17/350	403/17913	0.0025524	0.0376632	0.030933	DUSP1/EREG/TFRC/IL6/ANKRD1/CCT2/MYC/UBE2V2/ANXA3/BABAM1/CACYBP/PPARG/CCT4/UBE2N/TIGAR/PPP4C/KPNA2	17
																														GO:0046718	viral entry into host cell	8/350	121/17913	0.00260456	0.0376632	0.030933	TFRC/AXL/LDLR/CD55/CLDN1/CAV2/CD46/DYNLT1	8
																														GO:0044784	metaphase/anaphase transition of cell cycle	5/350	49/17913	0.00260793	0.0376632	0.030933	DUSP1/CDC26/PLK1/MAD2L1/TRIP13	5
																														GO:0051306	mitotic sister chromatid separation	5/350	49/17913	0.00260793	0.0376632	0.030933	DUSP1/CDC26/PLK1/MAD2L1/TRIP13	5
																														GO:0071349	cellular response to interleukin-12	5/350	49/17913	0.00260793	0.0376632	0.030933	CAPZA1/CFL1/ANXA2/RAP1B/SNRPA1	5
																														GO:0006739	NADP metabolic process	4/350	30/17913	0.00262789	0.0376632	0.030933	IDH1/PGAM1/TIGAR/ME1	4
																														GO:0007094	mitotic spindle assembly checkpoint	4/350	30/17913	0.00262789	0.0376632	0.030933	DUSP1/PLK1/MAD2L1/TRIP13	4
																														GO:0031577	spindle checkpoint	4/350	30/17913	0.00262789	0.0376632	0.030933	DUSP1/PLK1/MAD2L1/TRIP13	4
																														GO:0071173	spindle assembly checkpoint	4/350	30/17913	0.00262789	0.0376632	0.030933	DUSP1/PLK1/MAD2L1/TRIP13	4
																														GO:0071174	mitotic spindle checkpoint	4/350	30/17913	0.00262789	0.0376632	0.030933	DUSP1/PLK1/MAD2L1/TRIP13	4
																														GO:0006754	ATP biosynthetic process	9/350	150/17913	0.00278796	0.0397479	0.0326452	HIF1A/PGAM1/NUP88/TIGAR/SEH1L/ALDOC/LDHA/PRKAA1/PFKFB2	9
																														GO:0051348	negative regulation of transferase activity	13/350	272/17913	0.00279359	0.0397479	0.0326452	DUSP1/RGS2/DUSP4/GSKIP/HIPK3/HMGCR/PPARG/PRDX3/BAG2/CHORDC1/PLK1/MAD2L1/GMFB	13
																														GO:0006081	cellular aldehyde metabolic process	6/350	72/17913	0.00281854	0.0397764	0.0326686	ALDH1A3/IDH1/PGAM1/TIGAR/GLO1/CYP1B1	6
																														GO:0006103	2-oxoglutarate metabolic process	3/350	15/17913	0.00282598	0.0397764	0.0326686	IDH1/GOT1/DLD	3
																														GO:0042921	glucocorticoid receptor signaling pathway	3/350	15/17913	0.00282598	0.0397764	0.0326686	PHB/CRY1/YWHAH	3
																														GO:0070671	response to interleukin-12	5/350	50/17913	0.00285211	0.0400008	0.0328529	CAPZA1/CFL1/ANXA2/RAP1B/SNRPA1	5
																														GO:0050852	T cell receptor signaling pathway	10/350	180/17913	0.00290786	0.0406376	0.0333758	HLA-DRB1/PSMC1/PSMD2/UBE2N/PSMB6/PSMC6/PSMD1/PSMC2/PSMD14/PSMA4	10
																														GO:0051701	interaction with host	11/350	211/17913	0.00299802	0.0417491	0.0342887	TFRC/AXL/THOC3/MET/LDLR/CD55/CLDN1/CAV2/CD46/DYNLT1/KPNA2	11
																														GO:0009132	nucleoside diphosphate metabolic process	9/350	153/17913	0.00318289	0.0441668	0.0362744	HIF1A/PGAM1/NUP88/TIGAR/SEH1L/ALDOC/LDHA/PRKAA1/PFKFB2	9
																														GO:0055072	iron ion homeostasis	6/350	74/17913	0.00323522	0.0447349	0.036741	TFRC/FTH1/ABCG2/HIF1A/MYC/NCOA4	6
																														GO:0006413	translational initiation	10/350	183/17913	0.00327373	0.0450223	0.036977	RPL7/RPS26/RPS2/EIF4EBP1/DDX3X/RPL15/DDX1/EIF4G2/EIF4E/RPL41	10
																														GO:0070301	cellular response to hydrogen peroxide	7/350	99/17913	0.00327894	0.0450223	0.036977	PCGF2/IL6/AXL/MET/PPIF/CYP1B1/PRKAA1	7
																														GO:0051592	response to calcium ion	8/350	126/17913	0.00334413	0.0451759	0.0371032	DUSP1/ACTG1/ADAM9/CALM2/CACYBP/PPIF/PRKAA1/CLIC4	8
																														GO:0045841	negative regulation of mitotic metaphase/anaphase transition	4/350	32/17913	0.00334424	0.0451759	0.0371032	DUSP1/PLK1/MAD2L1/TRIP13	4
																														GO:0046949	fatty-acyl-CoA biosynthetic process	4/350	32/17913	0.00334424	0.0451759	0.0371032	SCD/PPT1/ACLY/ACAT1	4
																														GO:2000816	negative regulation of mitotic sister chromatid separation	4/350	32/17913	0.00334424	0.0451759	0.0371032	DUSP1/PLK1/MAD2L1/TRIP13	4
																														GO:1905818	regulation of chromosome separation	5/350	52/17913	0.00338938	0.0451759	0.0371032	DUSP1/CDC26/PLK1/MAD2L1/TRIP13	5
																														GO:0001780	neutrophil homeostasis	3/350	16/17913	0.00342817	0.0451759	0.0371032	IL6/AXL/ANXA1	3
																														GO:0006086	acetyl-CoA biosynthetic process from pyruvate	3/350	16/17913	0.00342817	0.0451759	0.0371032	MPC1/PDHB/DLD	3
																														GO:0010878	cholesterol storage	3/350	16/17913	0.00342817	0.0451759	0.0371032	STARD4/SOAT1/PPARG	3
																														GO:0031958	corticosteroid receptor signaling pathway	3/350	16/17913	0.00342817	0.0451759	0.0371032	PHB/CRY1/YWHAH	3
																														GO:0034433	steroid esterification	3/350	16/17913	0.00342817	0.0451759	0.0371032	STARD4/SOAT1/ACAT1	3
																														GO:0034434	sterol esterification	3/350	16/17913	0.00342817	0.0451759	0.0371032	STARD4/SOAT1/ACAT1	3
																														GO:0034435	cholesterol esterification	3/350	16/17913	0.00342817	0.0451759	0.0371032	STARD4/SOAT1/ACAT1	3
																														GO:0048194	Golgi vesicle budding	6/350	75/17913	0.00345999	0.0454427	0.0373223	INSIG1/SEC23A/AREG/SEC22B/TMED2/SAR1A	6
																														GO:0016052	carbohydrate catabolic process	10/350	185/17913	0.00353735	0.0463039	0.0380296	HIF1A/PGAM1/NUP88/TIGAR/SEH1L/ALDOC/LDHA/PPP1CB/PRKAA1/PFKFB2	10
																														GO:0016050	vesicle organization	13/350	280/17913	0.00357626	0.0466577	0.0383202	INSIG1/SEC23A/AREG/SDCBP/ANXA8/CAV2/SERPINE2/SEC22B/ANXA2/SRGN/TMED2/SAR1A/ANXA1	13
																														GO:1900542	regulation of purine nucleotide metabolic process	8/350	128/17913	0.00368185	0.0478762	0.039321	HIF1A/PGAM1/NUP88/PPIF/TIGAR/SEH1L/PRKAA1/PFKFB2	8
																														GO:0006370	7-methylguanosine mRNA capping	4/350	33/17913	0.00374775	0.0482539	0.0396311	POLR2E/POLR2C/CCNH/POLR2K	4
																														GO:1902100	negative regulation of metaphase/anaphase transition of cell cycle	4/350	33/17913	0.00374775	0.0482539	0.0396311	DUSP1/PLK1/MAD2L1/TRIP13	4
																														GO:1905819	negative regulation of chromosome separation	4/350	33/17913	0.00374775	0.0482539	0.0396311	DUSP1/PLK1/MAD2L1/TRIP13	4
																														GO:0042326	negative regulation of phosphorylation	18/350	455/17913	0.00381784	0.0489956	0.0402403	DUSP1/NTF3/RGS2/DUSP4/GSKIP/PHB/MYC/CALM2/HIPK3/PBK/HMGCR/PPIF/TIGAR/PRDX3/CHORDC1/PLK1/GMFB/DKK1	18
																														GO:0030518	intracellular steroid hormone receptor signaling pathway	8/350	129/17913	0.00386031	0.0491978	0.0404064	RAN/STRN3/PHB/NKX3-1/CRY1/YWHAH/NCOA4/HDAC1	8
																														GO:2000027	regulation of animal organ morphogenesis	12/350	250/17913	0.00386884	0.0491978	0.0404064	PSMC1/AP2S1/PFN1/PSMD2/MYC/PSMB6/PSMC6/PSMD1/PSMC2/PSMD14/PSMA4/DKK1	12
																														GO:0097006	regulation of plasma lipoprotein particle levels	7/350	102/17913	0.00387118	0.0491978	0.0404064	AP2S1/LIPA/LDLR/SOAT1/LPCAT3/ANXA2/NCEH1	7
																														GO:0002244	hematopoietic progenitor cell differentiation	9/350	158/17913	0.00393778	0.0496425	0.0407716	PSMC1/PSMD2/PSMB6/PSMC6/PSMD1/PSMC2/PSMD14/PSMA4/ANLN	9
																														GO:0043488	regulation of mRNA stability	9/350	158/17913	0.00393778	0.0496425	0.0407716	PSMC1/PSMD2/EXOSC8/PSMB6/PSMC6/PSMD1/PSMC2/PSMD14/PSMA4	9
																														GO:0045685	regulation of glial cell differentiation	6/350	77/17913	0.0039441	0.0496425	0.0407716	IL6/LDLR/RHEB/SERPINE2/PPARG/HDAC1	6
